# Supplementary material for: Molecular Dynamics Simulation of Surface Properties in Styrene-Based Unsaturated Cardanol Sulfonate Surfactants
Source: ACS Omega. 2026 Apr 17;11(16):24309–22. doi: 10.1021/acsomega.5c13520 (PMC13129813; doi:10.1021/acsomega.5c13520)
Supplement: Supplementary file 1 [file ao5c13520_si_001.zip]

Archive with 8 entries (6 files):
- M-SUCSComplete topology and structure data files for surfactant molecules/
- M-SUCSComplete topology and structure data files for surfactant molecules/M-SUCSCore parameter files of single molecular force field and topological structure.itp
- M-SUCSComplete topology and structure data files for surfactant molecules/M-SUCSMolecular structure data.pdb
- M-SUCSComplete topology and structure data files for surfactant molecules/D-SUCSMolecular structure data.top
- D-SUCSComplete topology and structure data files for surfactant molecules/
- D-SUCSComplete topology and structure data files for surfactant molecules/D-SUCSCore parameter files of single molecular force field and topological structure.itp
- D-SUCSComplete topology and structure data files for surfactant molecules/D-SUCSMolecular structure data.pdb
- D-SUCSComplete topology and structure data files for surfactant molecules/D-SUCSMain topology file.top
