# Supplementary material for: Molecular Dynamics Simulation of Surface Properties in Styrene-Based Unsaturated Cardanol Sulfonate Surfactants
Source: ACS Omega. 2026 Apr 17;11(16):24309–22. doi: 10.1021/acsomega.5c13520 (PMC13129813; doi:10.1021/acsomega.5c13520)
Supplement: Supplementary file 1 [file ao5c13520_si_001.zip › M-SUCSComplete topology and structure data files for surfactant molecules/M-SUCSCore parameter files of single molecular force field and topological structure.itp]

[ moleculetype ]
; name nrexcl
1B-OH-SO3 3
[ atoms ]
; Index	type	residue	resname	atom	cgnr	charge	mass
1	ca	1	MOL	C1	1	-0.2963118397	12.010736
2	ca	1	MOL	C2	2	0.4378746512	12.010736
3	ca	1	MOL	C3	3	-0.2144836830	12.010736
4	ca	1	MOL	C4	4	-0.2059836286	12.010736
5	ca	1	MOL	C5	5	-0.3538634346	12.010736
6	ca	1	MOL	C6	6	0.1988519463	12.010736
7	ha	1	MOL	H7	7	0.2066474045	1.007941
8	c3	1	MOL	C8	8	-0.0327863547	12.010736
9	hc	1	MOL	H9	9	0.1381626623	1.007941
10	c3	1	MOL	C10	10	-0.4903500566	12.010736
11	hc	1	MOL	H11	11	0.1476918689	1.007941
12	hc	1	MOL	H12	12	0.1476918689	1.007941
13	oh	1	MOL	O13	13	-0.5772633198	15.999405
14	ho	1	MOL	H14	14	0.4326135309	1.007941
15	s6	1	MOL	S15	15	0.9965616681	32.064787
16	o	1	MOL	O16	16	-0.5967273910	15.999405
17	o	1	MOL	O17	17	-0.6444930975	15.999405
18	o	1	MOL	O18	18	-0.6462655939	15.999405
19	c3	1	MOL	C19	19	0.0850874728	12.010736
20	hc	1	MOL	H20	20	0.0088973440	1.007941
21	hc	1	MOL	H21	21	0.0088973440	1.007941
22	c3	1	MOL	C22	22	-0.3853860657	12.010736
23	hc	1	MOL	H23	23	0.1086476179	1.007941
24	hc	1	MOL	H24	24	0.1086476179	1.007941
25	c3	1	MOL	C25	25	0.0245136596	12.010736
26	hc	1	MOL	H26	26	0.0419067339	1.007941
27	hc	1	MOL	H27	27	0.0419067339	1.007941
28	c3	1	MOL	C28	28	-0.0489273024	12.010736
29	hc	1	MOL	H29	29	0.0319807237	1.007941
30	hc	1	MOL	H30	30	0.0319807237	1.007941
31	c3	1	MOL	C31	31	-0.0795288777	12.010736
32	hc	1	MOL	H32	32	0.0223442291	1.007941
33	hc	1	MOL	H33	33	0.0223442291	1.007941
34	c3	1	MOL	C34	34	0.0837741901	12.010736
35	hc	1	MOL	H35	35	0.0112441092	1.007941
36	hc	1	MOL	H36	36	0.0112441092	1.007941
37	c2	1	MOL	C37	37	-0.2158663907	12.010736
38	ha	1	MOL	H38	38	0.1508527361	1.007941
39	c2	1	MOL	C39	39	-0.2608780329	12.010736
40	ha	1	MOL	H40	40	0.1484864753	1.007941
41	c3	1	MOL	C41	41	-0.2034404727	12.010736
42	hc	1	MOL	H42	42	0.0913711760	1.007941
43	hc	1	MOL	H43	43	0.0913711760	1.007941
44	c3	1	MOL	C44	44	0.1037929189	12.010736
45	hc	1	MOL	H45	45	0.0087457511	1.007941
46	hc	1	MOL	H46	46	0.0087457511	1.007941
47	c3	1	MOL	C47	47	-0.0280392216	12.010736
48	hc	1	MOL	H48	48	0.0066155522	1.007941
49	hc	1	MOL	H49	49	0.0066155522	1.007941
50	c3	1	MOL	C50	50	-0.0904065415	12.010736
51	hc	1	MOL	H51	51	0.0111935373	1.007941
52	hc	1	MOL	H52	52	0.0111935373	1.007941
53	c3	1	MOL	C53	53	0.0247052018	12.010736
54	hc	1	MOL	H54	54	0.0075270636	1.007941
55	hc	1	MOL	H55	55	0.0075270636	1.007941
56	c3	1	MOL	C56	56	0.1134661477	12.010736
57	hc	1	MOL	H57	57	-0.0061949144	1.007941
58	hc	1	MOL	H58	58	-0.0061949144	1.007941
59	c3	1	MOL	C59	59	-0.3539991475	12.010736
60	hc	1	MOL	H60	60	0.0836741013	1.007941
61	hc	1	MOL	H61	61	0.0836741013	1.007941
62	hc	1	MOL	H62	62	0.0836741013	1.007941
63	hc	1	MOL	H63	63	0.1476918689	1.007941
64	ca	1	MOL	C64	64	0.2520436663	12.010736
65	ca	1	MOL	C65	65	-0.3457280633	12.010736
66	ca	1	MOL	C66	66	-0.3034954613	12.010736
67	ca	1	MOL	C67	67	-0.0863952906	12.010736
68	ha	1	MOL	H68	68	0.1662700983	1.007941
69	ca	1	MOL	C69	69	-0.0965306846	12.010736
70	ha	1	MOL	H70	70	0.2139814119	1.007941
71	ca	1	MOL	C71	71	-0.2421530064	12.010736
72	ha	1	MOL	H72	72	0.1393981103	1.007941
73	ha	1	MOL	H73	73	0.1381041371	1.007941
74	ha	1	MOL	H74	74	0.1526248672	1.007941
75	ha	1	MOL	H75	75	0.2088342439	1.007941
[ bonds ]
; atom_i atom_j functype r0 (nm) k (kJ/mol/nm^2)
1 2 1 0.139840 3.858485E+05 ; C1-C2, prebuilt ca-ca
1 6 1 0.139840 3.858485E+05 ; C1-C6, prebuilt ca-ca
1 15 1 0.176690 2.164802E+05 ; C1-S15, prebuilt ca-s6
2 3 1 0.139840 3.858485E+05 ; C2-C3, prebuilt ca-ca
2 13 1 0.136370 3.213312E+05 ; C2-O13, prebuilt ca-oh
3 4 1 0.139840 3.858485E+05 ; C3-C4, prebuilt ca-ca
3 8 1 0.151560 2.686128E+05 ; C3-C8, prebuilt c3-ca
4 5 1 0.139840 3.858485E+05 ; C4-C5, prebuilt ca-ca
4 7 1 0.108600 2.893654E+05 ; C4-H7, prebuilt ca-ha
5 6 1 0.139840 3.858485E+05 ; C5-C6, prebuilt ca-ca
5 75 1 0.108600 2.893654E+05 ; C5-H75, prebuilt ca-ha
6 19 1 0.151560 2.686128E+05 ; C6-C19, prebuilt c3-ca
8 9 1 0.109690 2.766461E+05 ; C8-H9, prebuilt c3-hc
8 10 1 0.153750 2.517931E+05 ; C8-C10, prebuilt c3-c3
8 64 1 0.151560 2.686128E+05 ; C8-C64, prebuilt c3-ca
10 11 1 0.109690 2.766461E+05 ; C10-H11, prebuilt c3-hc
10 12 1 0.109690 2.766461E+05 ; C10-H12, prebuilt c3-hc
10 63 1 0.109690 2.766461E+05 ; C10-H63, prebuilt c3-hc
13 14 1 0.097300 3.107875E+05 ; O13-H14, prebuilt ho-oh
15 16 1 0.145330 4.290274E+05 ; S15-O16, prebuilt o-s6
15 17 1 0.145330 4.290274E+05 ; S15-O17, prebuilt o-s6
15 18 1 0.145330 4.290274E+05 ; S15-O18, prebuilt o-s6
19 20 1 0.109690 2.766461E+05 ; C19-H20, prebuilt c3-hc
19 21 1 0.109690 2.766461E+05 ; C19-H21, prebuilt c3-hc
19 22 1 0.153750 2.517931E+05 ; C19-C22, prebuilt c3-c3
22 23 1 0.109690 2.766461E+05 ; C22-H23, prebuilt c3-hc
22 24 1 0.109690 2.766461E+05 ; C22-H24, prebuilt c3-hc
22 25 1 0.153750 2.517931E+05 ; C22-C25, prebuilt c3-c3
25 26 1 0.109690 2.766461E+05 ; C25-H26, prebuilt c3-hc
25 27 1 0.109690 2.766461E+05 ; C25-H27, prebuilt c3-hc
25 28 1 0.153750 2.517931E+05 ; C25-C28, prebuilt c3-c3
28 29 1 0.109690 2.766461E+05 ; C28-H29, prebuilt c3-hc
28 30 1 0.109690 2.766461E+05 ; C28-H30, prebuilt c3-hc
28 31 1 0.153750 2.517931E+05 ; C28-C31, prebuilt c3-c3
31 32 1 0.109690 2.766461E+05 ; C31-H32, prebuilt c3-hc
31 33 1 0.109690 2.766461E+05 ; C31-H33, prebuilt c3-hc
31 34 1 0.153750 2.517931E+05 ; C31-C34, prebuilt c3-c3
34 35 1 0.109690 2.766461E+05 ; C34-H35, prebuilt c3-hc
34 36 1 0.109690 2.766461E+05 ; C34-H36, prebuilt c3-hc
34 37 1 0.150950 2.734662E+05 ; C34-C37, prebuilt c2-c3
37 38 1 0.108790 2.871061E+05 ; C37-H38, prebuilt c2-ha
37 39 1 0.133430 4.764739E+05 ; C37-C39, prebuilt c2-c2
39 40 1 0.108790 2.871061E+05 ; C39-H40, prebuilt c2-ha
39 41 1 0.150950 2.734662E+05 ; C39-C41, prebuilt c2-c3
41 42 1 0.109690 2.766461E+05 ; C41-H42, prebuilt c3-hc
41 43 1 0.109690 2.766461E+05 ; C41-H43, prebuilt c3-hc
41 44 1 0.153750 2.517931E+05 ; C41-C44, prebuilt c3-c3
44 45 1 0.109690 2.766461E+05 ; C44-H45, prebuilt c3-hc
44 46 1 0.109690 2.766461E+05 ; C44-H46, prebuilt c3-hc
44 47 1 0.153750 2.517931E+05 ; C44-C47, prebuilt c3-c3
47 48 1 0.109690 2.766461E+05 ; C47-H48, prebuilt c3-hc
47 49 1 0.109690 2.766461E+05 ; C47-H49, prebuilt c3-hc
47 50 1 0.153750 2.517931E+05 ; C47-C50, prebuilt c3-c3
50 51 1 0.109690 2.766461E+05 ; C50-H51, prebuilt c3-hc
50 52 1 0.109690 2.766461E+05 ; C50-H52, prebuilt c3-hc
50 53 1 0.153750 2.517931E+05 ; C50-C53, prebuilt c3-c3
53 54 1 0.109690 2.766461E+05 ; C53-H54, prebuilt c3-hc
53 55 1 0.109690 2.766461E+05 ; C53-H55, prebuilt c3-hc
53 56 1 0.153750 2.517931E+05 ; C53-C56, prebuilt c3-c3
56 57 1 0.109690 2.766461E+05 ; C56-H57, prebuilt c3-hc
56 58 1 0.109690 2.766461E+05 ; C56-H58, prebuilt c3-hc
56 59 1 0.153750 2.517931E+05 ; C56-C59, prebuilt c3-c3
59 60 1 0.109690 2.766461E+05 ; C59-H60, prebuilt c3-hc
59 61 1 0.109690 2.766461E+05 ; C59-H61, prebuilt c3-hc
59 62 1 0.109690 2.766461E+05 ; C59-H62, prebuilt c3-hc
64 65 1 0.139840 3.858485E+05 ; C64-C65, prebuilt ca-ca
64 66 1 0.139840 3.858485E+05 ; C64-C66, prebuilt ca-ca
65 67 1 0.139840 3.858485E+05 ; C65-C67, prebuilt ca-ca
65 68 1 0.108600 2.893654E+05 ; C65-H68, prebuilt ca-ha
66 69 1 0.139840 3.858485E+05 ; C66-C69, prebuilt ca-ca
66 70 1 0.108600 2.893654E+05 ; C66-H70, prebuilt ca-ha
67 71 1 0.139840 3.858485E+05 ; C67-C71, prebuilt ca-ca
67 72 1 0.108600 2.893654E+05 ; C67-H72, prebuilt ca-ha
69 71 1 0.139840 3.858485E+05 ; C69-C71, prebuilt ca-ca
69 73 1 0.108600 2.893654E+05 ; C69-H73, prebuilt ca-ha
71 74 1 0.108600 2.893654E+05 ; C71-H74, prebuilt ca-ha
[ angles ]
; atom_i atom_j atom_k functype a0 (Deg.) k (kJ/mol/rad^2)
2 1 6 1 120.020 5.573088E+02 ; C2-C1-C6, prebuilt ca-ca-ca
2 1 15 1 120.430 5.179792E+02 ; C2-C1-S15, prebuilt ca-ca-s6
6 1 15 1 120.430 5.179792E+02 ; C6-C1-S15, prebuilt ca-ca-s6
1 2 3 1 120.020 5.573088E+02 ; C1-C2-C3, prebuilt ca-ca-ca
1 2 13 1 119.900 5.815760E+02 ; C1-C2-O13, prebuilt ca-ca-oh
3 2 13 1 119.900 5.815760E+02 ; C3-C2-O13, prebuilt ca-ca-oh
2 3 4 1 120.020 5.573088E+02 ; C2-C3-C4, prebuilt ca-ca-ca
2 3 8 1 120.770 5.313680E+02 ; C2-C3-C8, prebuilt c3-ca-ca
4 3 8 1 120.770 5.313680E+02 ; C4-C3-C8, prebuilt c3-ca-ca
3 4 5 1 120.020 5.573088E+02 ; C3-C4-C5, prebuilt ca-ca-ca
3 4 7 1 119.880 4.033376E+02 ; C3-C4-H7, prebuilt ca-ca-ha
5 4 7 1 119.880 4.033376E+02 ; C5-C4-H7, prebuilt ca-ca-ha
4 5 6 1 120.020 5.573088E+02 ; C4-C5-C6, prebuilt ca-ca-ca
4 5 75 1 119.880 4.033376E+02 ; C4-C5-H75, prebuilt ca-ca-ha
6 5 75 1 119.880 4.033376E+02 ; C6-C5-H75, prebuilt ca-ca-ha
1 6 5 1 120.020 5.573088E+02 ; C1-C6-C5, prebuilt ca-ca-ca
1 6 19 1 120.770 5.313680E+02 ; C1-C6-C19, prebuilt c3-ca-ca
5 6 19 1 120.770 5.313680E+02 ; C5-C6-C19, prebuilt c3-ca-ca
3 8 9 1 110.470 3.916224E+02 ; C3-C8-H9, prebuilt ca-c3-hc
3 8 10 1 112.070 5.280208E+02 ; C3-C8-C10, prebuilt c3-c3-ca
3 8 64 1 112.240 5.322048E+02 ; C3-C8-C64, prebuilt ca-c3-ca
9 8 10 1 109.800 3.874384E+02 ; H9-C8-C10, prebuilt c3-c3-hc
9 8 64 1 110.470 3.916224E+02 ; H9-C8-C64, prebuilt ca-c3-hc
10 8 64 1 112.070 5.280208E+02 ; C10-C8-C64, prebuilt c3-c3-ca
8 10 11 1 109.800 3.874384E+02 ; C8-C10-H11, prebuilt c3-c3-hc
8 10 12 1 109.800 3.874384E+02 ; C8-C10-H12, prebuilt c3-c3-hc
8 10 63 1 109.800 3.874384E+02 ; C8-C10-H63, prebuilt c3-c3-hc
11 10 12 1 107.580 3.296992E+02 ; H11-C10-H12, prebuilt hc-c3-hc
11 10 63 1 107.580 3.296992E+02 ; H11-C10-H63, prebuilt hc-c3-hc
12 10 63 1 107.580 3.296992E+02 ; H12-C10-H63, prebuilt hc-c3-hc
2 13 14 1 108.580 4.100320E+02 ; C2-O13-H14, prebuilt ca-oh-ho
1 15 16 1 104.090 5.681872E+02 ; C1-S15-O16, prebuilt ca-s6-o
1 15 17 1 104.090 5.681872E+02 ; C1-S15-O17, prebuilt ca-s6-o
1 15 18 1 104.090 5.681872E+02 ; C1-S15-O18, prebuilt ca-s6-o
16 15 17 1 120.050 6.158848E+02 ; O16-S15-O17, prebuilt o-s6-o
16 15 18 1 120.050 6.158848E+02 ; O16-S15-O18, prebuilt o-s6-o
17 15 18 1 120.050 6.158848E+02 ; O17-S15-O18, prebuilt o-s6-o
6 19 20 1 110.470 3.916224E+02 ; C6-C19-H20, prebuilt ca-c3-hc
6 19 21 1 110.470 3.916224E+02 ; C6-C19-H21, prebuilt ca-c3-hc
6 19 22 1 112.070 5.280208E+02 ; C6-C19-C22, prebuilt c3-c3-ca
20 19 21 1 107.580 3.296992E+02 ; H20-C19-H21, prebuilt hc-c3-hc
20 19 22 1 109.800 3.874384E+02 ; H20-C19-C22, prebuilt c3-c3-hc
21 19 22 1 109.800 3.874384E+02 ; H21-C19-C22, prebuilt c3-c3-hc
19 22 23 1 109.800 3.874384E+02 ; C19-C22-H23, prebuilt c3-c3-hc
19 22 24 1 109.800 3.874384E+02 ; C19-C22-H24, prebuilt c3-c3-hc
19 22 25 1 111.510 5.263472E+02 ; C19-C22-C25, prebuilt c3-c3-c3
23 22 24 1 107.580 3.296992E+02 ; H23-C22-H24, prebuilt hc-c3-hc
23 22 25 1 109.800 3.874384E+02 ; H23-C22-C25, prebuilt c3-c3-hc
24 22 25 1 109.800 3.874384E+02 ; H24-C22-C25, prebuilt c3-c3-hc
22 25 26 1 109.800 3.874384E+02 ; C22-C25-H26, prebuilt c3-c3-hc
22 25 27 1 109.800 3.874384E+02 ; C22-C25-H27, prebuilt c3-c3-hc
22 25 28 1 111.510 5.263472E+02 ; C22-C25-C28, prebuilt c3-c3-c3
26 25 27 1 107.580 3.296992E+02 ; H26-C25-H27, prebuilt hc-c3-hc
26 25 28 1 109.800 3.874384E+02 ; H26-C25-C28, prebuilt c3-c3-hc
27 25 28 1 109.800 3.874384E+02 ; H27-C25-C28, prebuilt c3-c3-hc
25 28 29 1 109.800 3.874384E+02 ; C25-C28-H29, prebuilt c3-c3-hc
25 28 30 1 109.800 3.874384E+02 ; C25-C28-H30, prebuilt c3-c3-hc
25 28 31 1 111.510 5.263472E+02 ; C25-C28-C31, prebuilt c3-c3-c3
29 28 30 1 107.580 3.296992E+02 ; H29-C28-H30, prebuilt hc-c3-hc
29 28 31 1 109.800 3.874384E+02 ; H29-C28-C31, prebuilt c3-c3-hc
30 28 31 1 109.800 3.874384E+02 ; H30-C28-C31, prebuilt c3-c3-hc
28 31 32 1 109.800 3.874384E+02 ; C28-C31-H32, prebuilt c3-c3-hc
28 31 33 1 109.800 3.874384E+02 ; C28-C31-H33, prebuilt c3-c3-hc
28 31 34 1 111.510 5.263472E+02 ; C28-C31-C34, prebuilt c3-c3-c3
32 31 33 1 107.580 3.296992E+02 ; H32-C31-H33, prebuilt hc-c3-hc
32 31 34 1 109.800 3.874384E+02 ; H32-C31-C34, prebuilt c3-c3-hc
33 31 34 1 109.800 3.874384E+02 ; H33-C31-C34, prebuilt c3-c3-hc
31 34 35 1 109.800 3.874384E+02 ; C31-C34-H35, prebuilt c3-c3-hc
31 34 36 1 109.800 3.874384E+02 ; C31-C34-H36, prebuilt c3-c3-hc
31 34 37 1 111.560 5.305312E+02 ; C31-C34-C37, prebuilt c2-c3-c3
35 34 36 1 107.580 3.296992E+02 ; H35-C34-H36, prebuilt hc-c3-hc
35 34 37 1 110.360 3.932960E+02 ; H35-C34-C37, prebuilt c2-c3-hc
36 34 37 1 110.360 3.932960E+02 ; H36-C34-C37, prebuilt c2-c3-hc
34 37 38 1 115.680 3.840912E+02 ; C34-C37-H38, prebuilt c3-c2-ha
34 37 39 1 123.630 5.363888E+02 ; C34-C37-C39, prebuilt c2-c2-c3
38 37 39 1 120.430 4.175632E+02 ; H38-C37-C39, prebuilt c2-c2-ha
37 39 40 1 120.430 4.175632E+02 ; C37-C39-H40, prebuilt c2-c2-ha
37 39 41 1 123.630 5.363888E+02 ; C37-C39-C41, prebuilt c2-c2-c3
40 39 41 1 115.680 3.840912E+02 ; H40-C39-C41, prebuilt c3-c2-ha
39 41 42 1 110.360 3.932960E+02 ; C39-C41-H42, prebuilt c2-c3-hc
39 41 43 1 110.360 3.932960E+02 ; C39-C41-H43, prebuilt c2-c3-hc
39 41 44 1 111.560 5.305312E+02 ; C39-C41-C44, prebuilt c2-c3-c3
42 41 43 1 107.580 3.296992E+02 ; H42-C41-H43, prebuilt hc-c3-hc
42 41 44 1 109.800 3.874384E+02 ; H42-C41-C44, prebuilt c3-c3-hc
43 41 44 1 109.800 3.874384E+02 ; H43-C41-C44, prebuilt c3-c3-hc
41 44 45 1 109.800 3.874384E+02 ; C41-C44-H45, prebuilt c3-c3-hc
41 44 46 1 109.800 3.874384E+02 ; C41-C44-H46, prebuilt c3-c3-hc
41 44 47 1 111.510 5.263472E+02 ; C41-C44-C47, prebuilt c3-c3-c3
45 44 46 1 107.580 3.296992E+02 ; H45-C44-H46, prebuilt hc-c3-hc
45 44 47 1 109.800 3.874384E+02 ; H45-C44-C47, prebuilt c3-c3-hc
46 44 47 1 109.800 3.874384E+02 ; H46-C44-C47, prebuilt c3-c3-hc
44 47 48 1 109.800 3.874384E+02 ; C44-C47-H48, prebuilt c3-c3-hc
44 47 49 1 109.800 3.874384E+02 ; C44-C47-H49, prebuilt c3-c3-hc
44 47 50 1 111.510 5.263472E+02 ; C44-C47-C50, prebuilt c3-c3-c3
48 47 49 1 107.580 3.296992E+02 ; H48-C47-H49, prebuilt hc-c3-hc
48 47 50 1 109.800 3.874384E+02 ; H48-C47-C50, prebuilt c3-c3-hc
49 47 50 1 109.800 3.874384E+02 ; H49-C47-C50, prebuilt c3-c3-hc
47 50 51 1 109.800 3.874384E+02 ; C47-C50-H51, prebuilt c3-c3-hc
47 50 52 1 109.800 3.874384E+02 ; C47-C50-H52, prebuilt c3-c3-hc
47 50 53 1 111.510 5.263472E+02 ; C47-C50-C53, prebuilt c3-c3-c3
51 50 52 1 107.580 3.296992E+02 ; H51-C50-H52, prebuilt hc-c3-hc
51 50 53 1 109.800 3.874384E+02 ; H51-C50-C53, prebuilt c3-c3-hc
52 50 53 1 109.800 3.874384E+02 ; H52-C50-C53, prebuilt c3-c3-hc
50 53 54 1 109.800 3.874384E+02 ; C50-C53-H54, prebuilt c3-c3-hc
50 53 55 1 109.800 3.874384E+02 ; C50-C53-H55, prebuilt c3-c3-hc
50 53 56 1 111.510 5.263472E+02 ; C50-C53-C56, prebuilt c3-c3-c3
54 53 55 1 107.580 3.296992E+02 ; H54-C53-H55, prebuilt hc-c3-hc
54 53 56 1 109.800 3.874384E+02 ; H54-C53-C56, prebuilt c3-c3-hc
55 53 56 1 109.800 3.874384E+02 ; H55-C53-C56, prebuilt c3-c3-hc
53 56 57 1 109.800 3.874384E+02 ; C53-C56-H57, prebuilt c3-c3-hc
53 56 58 1 109.800 3.874384E+02 ; C53-C56-H58, prebuilt c3-c3-hc
53 56 59 1 111.510 5.263472E+02 ; C53-C56-C59, prebuilt c3-c3-c3
57 56 58 1 107.580 3.296992E+02 ; H57-C56-H58, prebuilt hc-c3-hc
57 56 59 1 109.800 3.874384E+02 ; H57-C56-C59, prebuilt c3-c3-hc
58 56 59 1 109.800 3.874384E+02 ; H58-C56-C59, prebuilt c3-c3-hc
56 59 60 1 109.800 3.874384E+02 ; C56-C59-H60, prebuilt c3-c3-hc
56 59 61 1 109.800 3.874384E+02 ; C56-C59-H61, prebuilt c3-c3-hc
56 59 62 1 109.800 3.874384E+02 ; C56-C59-H62, prebuilt c3-c3-hc
60 59 61 1 107.580 3.296992E+02 ; H60-C59-H61, prebuilt hc-c3-hc
60 59 62 1 107.580 3.296992E+02 ; H60-C59-H62, prebuilt hc-c3-hc
61 59 62 1 107.580 3.296992E+02 ; H61-C59-H62, prebuilt hc-c3-hc
8 64 65 1 120.770 5.313680E+02 ; C8-C64-C65, prebuilt c3-ca-ca
8 64 66 1 120.770 5.313680E+02 ; C8-C64-C66, prebuilt c3-ca-ca
65 64 66 1 120.020 5.573088E+02 ; C65-C64-C66, prebuilt ca-ca-ca
64 65 67 1 120.020 5.573088E+02 ; C64-C65-C67, prebuilt ca-ca-ca
64 65 68 1 119.880 4.033376E+02 ; C64-C65-H68, prebuilt ca-ca-ha
67 65 68 1 119.880 4.033376E+02 ; C67-C65-H68, prebuilt ca-ca-ha
64 66 69 1 120.020 5.573088E+02 ; C64-C66-C69, prebuilt ca-ca-ca
64 66 70 1 119.880 4.033376E+02 ; C64-C66-H70, prebuilt ca-ca-ha
69 66 70 1 119.880 4.033376E+02 ; C69-C66-H70, prebuilt ca-ca-ha
65 67 71 1 120.020 5.573088E+02 ; C65-C67-C71, prebuilt ca-ca-ca
65 67 72 1 119.880 4.033376E+02 ; C65-C67-H72, prebuilt ca-ca-ha
71 67 72 1 119.880 4.033376E+02 ; C71-C67-H72, prebuilt ca-ca-ha
66 69 71 1 120.020 5.573088E+02 ; C66-C69-C71, prebuilt ca-ca-ca
66 69 73 1 119.880 4.033376E+02 ; C66-C69-H73, prebuilt ca-ca-ha
71 69 73 1 119.880 4.033376E+02 ; C71-C69-H73, prebuilt ca-ca-ha
67 71 69 1 120.020 5.573088E+02 ; C67-C71-C69, prebuilt ca-ca-ca
67 71 74 1 119.880 4.033376E+02 ; C67-C71-H74, prebuilt ca-ca-ha
69 71 74 1 119.880 4.033376E+02 ; C69-C71-H74, prebuilt ca-ca-ha
[ dihedrals ] ; propers
; atom_i atom_j atom_k atom_l functype d0 (Deg.) k (kJ/mol/rad^2) ; Case of functype=2
; atom_i atom_j atom_k atom_l functype phase (Deg.) kd (kJ/mol) pn ; Case of functype=9
1 2 3 4 9 180.000 15.16700 2 ; C1-C2-C3-C4, prebuilt X-ca-ca-X
1 2 3 8 9 180.000 15.16700 2 ; C1-C2-C3-C8, prebuilt X-ca-ca-X
1 2 13 14 9 180.000 3.76560 2 ; C1-C2-O13-H14, prebuilt X-ca-oh-X
1 6 5 4 9 180.000 15.16700 2 ; C1-C6-C5-C4, prebuilt X-ca-ca-X
1 6 5 75 9 180.000 15.16700 2 ; C1-C6-C5-H75, prebuilt X-ca-ca-X
1 6 19 20 9 0.000 0.00000 2 ; C1-C6-C19-H20, prebuilt X-c3-ca-X
1 6 19 21 9 0.000 0.00000 2 ; C1-C6-C19-H21, prebuilt X-c3-ca-X
1 6 19 22 9 0.000 0.00000 2 ; C1-C6-C19-C22, prebuilt X-c3-ca-X
2 1 6 5 9 180.000 15.16700 2 ; C2-C1-C6-C5, prebuilt X-ca-ca-X
2 1 6 19 9 180.000 15.16700 2 ; C2-C1-C6-C19, prebuilt X-ca-ca-X
2 1 15 16 9 180.000 5.43920 2 ; C2-C1-S15-O16, prebuilt X-ca-s6-X
2 1 15 17 9 180.000 5.43920 2 ; C2-C1-S15-O17, prebuilt X-ca-s6-X
2 1 15 18 9 180.000 5.43920 2 ; C2-C1-S15-O18, prebuilt X-ca-s6-X
2 3 4 5 9 180.000 15.16700 2 ; C2-C3-C4-C5, prebuilt X-ca-ca-X
2 3 4 7 9 180.000 15.16700 2 ; C2-C3-C4-H7, prebuilt X-ca-ca-X
2 3 8 9 9 0.000 0.00000 2 ; C2-C3-C8-H9, prebuilt X-c3-ca-X
2 3 8 10 9 0.000 0.00000 2 ; C2-C3-C8-C10, prebuilt X-c3-ca-X
2 3 8 64 9 0.000 0.00000 2 ; C2-C3-C8-C64, prebuilt X-c3-ca-X
3 2 1 6 9 180.000 15.16700 2 ; C3-C2-C1-C6, prebuilt X-ca-ca-X
3 2 1 15 9 180.000 15.16700 2 ; C3-C2-C1-S15, prebuilt X-ca-ca-X
3 2 13 14 9 180.000 3.76560 2 ; C3-C2-O13-H14, prebuilt X-ca-oh-X
3 4 5 6 9 180.000 15.16700 2 ; C3-C4-C5-C6, prebuilt X-ca-ca-X
3 4 5 75 9 180.000 15.16700 2 ; C3-C4-C5-H75, prebuilt X-ca-ca-X
3 8 10 11 9 0.000 0.65084 3 ; C3-C8-C10-H11, prebuilt X-c3-c3-X
3 8 10 12 9 0.000 0.65084 3 ; C3-C8-C10-H12, prebuilt X-c3-c3-X
3 8 10 63 9 0.000 0.65084 3 ; C3-C8-C10-H63, prebuilt X-c3-c3-X
3 8 64 65 9 0.000 0.00000 2 ; C3-C8-C64-C65, prebuilt X-c3-ca-X
3 8 64 66 9 0.000 0.00000 2 ; C3-C8-C64-C66, prebuilt X-c3-ca-X
4 3 2 13 9 180.000 15.16700 2 ; C4-C3-C2-O13, prebuilt X-ca-ca-X
4 3 8 9 9 0.000 0.00000 2 ; C4-C3-C8-H9, prebuilt X-c3-ca-X
4 3 8 10 9 0.000 0.00000 2 ; C4-C3-C8-C10, prebuilt X-c3-ca-X
4 3 8 64 9 0.000 0.00000 2 ; C4-C3-C8-C64, prebuilt X-c3-ca-X
4 5 6 19 9 180.000 15.16700 2 ; C4-C5-C6-C19, prebuilt X-ca-ca-X
5 4 3 8 9 180.000 15.16700 2 ; C5-C4-C3-C8, prebuilt X-ca-ca-X
5 6 1 15 9 180.000 15.16700 2 ; C5-C6-C1-S15, prebuilt X-ca-ca-X
5 6 19 20 9 0.000 0.00000 2 ; C5-C6-C19-H20, prebuilt X-c3-ca-X
5 6 19 21 9 0.000 0.00000 2 ; C5-C6-C19-H21, prebuilt X-c3-ca-X
5 6 19 22 9 0.000 0.00000 2 ; C5-C6-C19-C22, prebuilt X-c3-ca-X
6 1 2 13 9 180.000 15.16700 2 ; C6-C1-C2-O13, prebuilt X-ca-ca-X
6 1 15 16 9 180.000 5.43920 2 ; C6-C1-S15-O16, prebuilt X-ca-s6-X
6 1 15 17 9 180.000 5.43920 2 ; C6-C1-S15-O17, prebuilt X-ca-s6-X
6 1 15 18 9 180.000 5.43920 2 ; C6-C1-S15-O18, prebuilt X-ca-s6-X
6 5 4 7 9 180.000 15.16700 2 ; C6-C5-C4-H7, prebuilt X-ca-ca-X
6 19 22 23 9 0.000 0.65084 3 ; C6-C19-C22-H23, prebuilt X-c3-c3-X
6 19 22 24 9 0.000 0.65084 3 ; C6-C19-C22-H24, prebuilt X-c3-c3-X
6 19 22 25 9 0.000 0.65084 3 ; C6-C19-C22-C25, prebuilt X-c3-c3-X
7 4 3 8 9 180.000 15.16700 2 ; H7-C4-C3-C8, prebuilt X-ca-ca-X
7 4 5 75 9 180.000 15.16700 2 ; H7-C4-C5-H75, prebuilt X-ca-ca-X
8 3 2 13 9 180.000 15.16700 2 ; C8-C3-C2-O13, prebuilt X-ca-ca-X
8 64 65 67 9 180.000 15.16700 2 ; C8-C64-C65-C67, prebuilt X-ca-ca-X
8 64 65 68 9 180.000 15.16700 2 ; C8-C64-C65-H68, prebuilt X-ca-ca-X
8 64 66 69 9 180.000 15.16700 2 ; C8-C64-C66-C69, prebuilt X-ca-ca-X
8 64 66 70 9 180.000 15.16700 2 ; C8-C64-C66-H70, prebuilt X-ca-ca-X
9 8 10 11 9 0.000 0.62760 3 ; H9-C8-C10-H11, prebuilt hc-c3-c3-hc
9 8 10 12 9 0.000 0.62760 3 ; H9-C8-C10-H12, prebuilt hc-c3-c3-hc
9 8 10 63 9 0.000 0.62760 3 ; H9-C8-C10-H63, prebuilt hc-c3-c3-hc
9 8 64 65 9 0.000 0.00000 2 ; H9-C8-C64-C65, prebuilt X-c3-ca-X
9 8 64 66 9 0.000 0.00000 2 ; H9-C8-C64-C66, prebuilt X-c3-ca-X
10 8 64 65 9 0.000 0.00000 2 ; C10-C8-C64-C65, prebuilt X-c3-ca-X
10 8 64 66 9 0.000 0.00000 2 ; C10-C8-C64-C66, prebuilt X-c3-ca-X
11 10 8 64 9 0.000 0.65084 3 ; H11-C10-C8-C64, prebuilt X-c3-c3-X
12 10 8 64 9 0.000 0.65084 3 ; H12-C10-C8-C64, prebuilt X-c3-c3-X
13 2 1 15 9 180.000 15.16700 2 ; O13-C2-C1-S15, prebuilt X-ca-ca-X
15 1 6 19 9 180.000 15.16700 2 ; S15-C1-C6-C19, prebuilt X-ca-ca-X
19 6 5 75 9 180.000 15.16700 2 ; C19-C6-C5-H75, prebuilt X-ca-ca-X
19 22 25 26 9 0.000 0.66944 3 ; C19-C22-C25-H26, prebuilt hc-c3-c3-c3
19 22 25 27 9 0.000 0.66944 3 ; C19-C22-C25-H27, prebuilt hc-c3-c3-c3
19 22 25 28 9 0.000 0.75312 3 ; C19-C22-C25-C28, prebuilt c3-c3-c3-c3
19 22 25 28 9 180.000 1.04600 2 ; C19-C22-C25-C28, prebuilt c3-c3-c3-c3
19 22 25 28 9 180.000 0.83680 1 ; C19-C22-C25-C28, prebuilt c3-c3-c3-c3
20 19 22 23 9 0.000 0.62760 3 ; H20-C19-C22-H23, prebuilt hc-c3-c3-hc
20 19 22 24 9 0.000 0.62760 3 ; H20-C19-C22-H24, prebuilt hc-c3-c3-hc
20 19 22 25 9 0.000 0.66944 3 ; H20-C19-C22-C25, prebuilt hc-c3-c3-c3
21 19 22 23 9 0.000 0.62760 3 ; H21-C19-C22-H23, prebuilt hc-c3-c3-hc
21 19 22 24 9 0.000 0.62760 3 ; H21-C19-C22-H24, prebuilt hc-c3-c3-hc
21 19 22 25 9 0.000 0.66944 3 ; H21-C19-C22-C25, prebuilt hc-c3-c3-c3
22 25 28 29 9 0.000 0.66944 3 ; C22-C25-C28-H29, prebuilt hc-c3-c3-c3
22 25 28 30 9 0.000 0.66944 3 ; C22-C25-C28-H30, prebuilt hc-c3-c3-c3
22 25 28 31 9 0.000 0.75312 3 ; C22-C25-C28-C31, prebuilt c3-c3-c3-c3
22 25 28 31 9 180.000 1.04600 2 ; C22-C25-C28-C31, prebuilt c3-c3-c3-c3
22 25 28 31 9 180.000 0.83680 1 ; C22-C25-C28-C31, prebuilt c3-c3-c3-c3
23 22 25 26 9 0.000 0.62760 3 ; H23-C22-C25-H26, prebuilt hc-c3-c3-hc
23 22 25 27 9 0.000 0.62760 3 ; H23-C22-C25-H27, prebuilt hc-c3-c3-hc
23 22 25 28 9 0.000 0.66944 3 ; H23-C22-C25-C28, prebuilt hc-c3-c3-c3
24 22 25 26 9 0.000 0.62760 3 ; H24-C22-C25-H26, prebuilt hc-c3-c3-hc
24 22 25 27 9 0.000 0.62760 3 ; H24-C22-C25-H27, prebuilt hc-c3-c3-hc
24 22 25 28 9 0.000 0.66944 3 ; H24-C22-C25-C28, prebuilt hc-c3-c3-c3
25 28 31 32 9 0.000 0.66944 3 ; C25-C28-C31-H32, prebuilt hc-c3-c3-c3
25 28 31 33 9 0.000 0.66944 3 ; C25-C28-C31-H33, prebuilt hc-c3-c3-c3
25 28 31 34 9 0.000 0.75312 3 ; C25-C28-C31-C34, prebuilt c3-c3-c3-c3
25 28 31 34 9 180.000 1.04600 2 ; C25-C28-C31-C34, prebuilt c3-c3-c3-c3
25 28 31 34 9 180.000 0.83680 1 ; C25-C28-C31-C34, prebuilt c3-c3-c3-c3
26 25 28 29 9 0.000 0.62760 3 ; H26-C25-C28-H29, prebuilt hc-c3-c3-hc
26 25 28 30 9 0.000 0.62760 3 ; H26-C25-C28-H30, prebuilt hc-c3-c3-hc
26 25 28 31 9 0.000 0.66944 3 ; H26-C25-C28-C31, prebuilt hc-c3-c3-c3
27 25 28 29 9 0.000 0.62760 3 ; H27-C25-C28-H29, prebuilt hc-c3-c3-hc
27 25 28 30 9 0.000 0.62760 3 ; H27-C25-C28-H30, prebuilt hc-c3-c3-hc
27 25 28 31 9 0.000 0.66944 3 ; H27-C25-C28-C31, prebuilt hc-c3-c3-c3
28 31 34 35 9 0.000 0.66944 3 ; C28-C31-C34-H35, prebuilt hc-c3-c3-c3
28 31 34 36 9 0.000 0.66944 3 ; C28-C31-C34-H36, prebuilt hc-c3-c3-c3
28 31 34 37 9 0.000 0.65084 3 ; C28-C31-C34-C37, prebuilt X-c3-c3-X
29 28 31 32 9 0.000 0.62760 3 ; H29-C28-C31-H32, prebuilt hc-c3-c3-hc
29 28 31 33 9 0.000 0.62760 3 ; H29-C28-C31-H33, prebuilt hc-c3-c3-hc
29 28 31 34 9 0.000 0.66944 3 ; H29-C28-C31-C34, prebuilt hc-c3-c3-c3
30 28 31 32 9 0.000 0.62760 3 ; H30-C28-C31-H32, prebuilt hc-c3-c3-hc
30 28 31 33 9 0.000 0.62760 3 ; H30-C28-C31-H33, prebuilt hc-c3-c3-hc
30 28 31 34 9 0.000 0.66944 3 ; H30-C28-C31-C34, prebuilt hc-c3-c3-c3
31 34 37 38 9 0.000 0.00000 2 ; C31-C34-C37-H38, prebuilt X-c2-c3-X
31 34 37 39 9 0.000 0.00000 2 ; C31-C34-C37-C39, prebuilt X-c2-c3-X
32 31 34 35 9 0.000 0.62760 3 ; H32-C31-C34-H35, prebuilt hc-c3-c3-hc
32 31 34 36 9 0.000 0.62760 3 ; H32-C31-C34-H36, prebuilt hc-c3-c3-hc
32 31 34 37 9 0.000 0.65084 3 ; H32-C31-C34-C37, prebuilt X-c3-c3-X
33 31 34 35 9 0.000 0.62760 3 ; H33-C31-C34-H35, prebuilt hc-c3-c3-hc
33 31 34 36 9 0.000 0.62760 3 ; H33-C31-C34-H36, prebuilt hc-c3-c3-hc
33 31 34 37 9 0.000 0.65084 3 ; H33-C31-C34-C37, prebuilt X-c3-c3-X
34 37 39 40 9 180.000 27.82360 2 ; C34-C37-C39-H40, prebuilt X-c2-c2-X
34 37 39 41 9 180.000 27.82360 2 ; C34-C37-C39-C41, prebuilt c3-c2-c2-c3
34 37 39 41 9 180.000 7.94960 1 ; C34-C37-C39-C41, prebuilt c3-c2-c2-c3
35 34 37 38 9 0.000 0.00000 2 ; H35-C34-C37-H38, prebuilt X-c2-c3-X
35 34 37 39 9 180.000 1.58992 3 ; H35-C34-C37-C39, prebuilt hc-c3-c2-c2
35 34 37 39 9 0.000 0.00000 2 ; H35-C34-C37-C39, prebuilt hc-c3-c2-c2
35 34 37 39 9 0.000 4.81160 1 ; H35-C34-C37-C39, prebuilt hc-c3-c2-c2
36 34 37 38 9 0.000 0.00000 2 ; H36-C34-C37-H38, prebuilt X-c2-c3-X
36 34 37 39 9 180.000 1.58992 3 ; H36-C34-C37-C39, prebuilt hc-c3-c2-c2
36 34 37 39 9 0.000 0.00000 2 ; H36-C34-C37-C39, prebuilt hc-c3-c2-c2
36 34 37 39 9 0.000 4.81160 1 ; H36-C34-C37-C39, prebuilt hc-c3-c2-c2
37 39 41 42 9 180.000 1.58992 3 ; C37-C39-C41-H42, prebuilt hc-c3-c2-c2
37 39 41 42 9 0.000 0.00000 2 ; C37-C39-C41-H42, prebuilt hc-c3-c2-c2
37 39 41 42 9 0.000 4.81160 1 ; C37-C39-C41-H42, prebuilt hc-c3-c2-c2
37 39 41 43 9 180.000 1.58992 3 ; C37-C39-C41-H43, prebuilt hc-c3-c2-c2
37 39 41 43 9 0.000 0.00000 2 ; C37-C39-C41-H43, prebuilt hc-c3-c2-c2
37 39 41 43 9 0.000 4.81160 1 ; C37-C39-C41-H43, prebuilt hc-c3-c2-c2
37 39 41 44 9 0.000 0.00000 2 ; C37-C39-C41-C44, prebuilt X-c2-c3-X
38 37 39 40 9 180.000 27.82360 2 ; H38-C37-C39-H40, prebuilt X-c2-c2-X
38 37 39 41 9 180.000 27.82360 2 ; H38-C37-C39-C41, prebuilt X-c2-c2-X
39 41 44 45 9 0.000 0.65084 3 ; C39-C41-C44-H45, prebuilt X-c3-c3-X
39 41 44 46 9 0.000 0.65084 3 ; C39-C41-C44-H46, prebuilt X-c3-c3-X
39 41 44 47 9 0.000 0.65084 3 ; C39-C41-C44-C47, prebuilt X-c3-c3-X
40 39 41 42 9 0.000 0.00000 2 ; H40-C39-C41-H42, prebuilt X-c2-c3-X
40 39 41 43 9 0.000 0.00000 2 ; H40-C39-C41-H43, prebuilt X-c2-c3-X
40 39 41 44 9 0.000 0.00000 2 ; H40-C39-C41-C44, prebuilt X-c2-c3-X
41 44 47 48 9 0.000 0.66944 3 ; C41-C44-C47-H48, prebuilt hc-c3-c3-c3
41 44 47 49 9 0.000 0.66944 3 ; C41-C44-C47-H49, prebuilt hc-c3-c3-c3
41 44 47 50 9 0.000 0.75312 3 ; C41-C44-C47-C50, prebuilt c3-c3-c3-c3
41 44 47 50 9 180.000 1.04600 2 ; C41-C44-C47-C50, prebuilt c3-c3-c3-c3
41 44 47 50 9 180.000 0.83680 1 ; C41-C44-C47-C50, prebuilt c3-c3-c3-c3
42 41 44 45 9 0.000 0.62760 3 ; H42-C41-C44-H45, prebuilt hc-c3-c3-hc
42 41 44 46 9 0.000 0.62760 3 ; H42-C41-C44-H46, prebuilt hc-c3-c3-hc
42 41 44 47 9 0.000 0.66944 3 ; H42-C41-C44-C47, prebuilt hc-c3-c3-c3
43 41 44 45 9 0.000 0.62760 3 ; H43-C41-C44-H45, prebuilt hc-c3-c3-hc
43 41 44 46 9 0.000 0.62760 3 ; H43-C41-C44-H46, prebuilt hc-c3-c3-hc
43 41 44 47 9 0.000 0.66944 3 ; H43-C41-C44-C47, prebuilt hc-c3-c3-c3
44 47 50 51 9 0.000 0.66944 3 ; C44-C47-C50-H51, prebuilt hc-c3-c3-c3
44 47 50 52 9 0.000 0.66944 3 ; C44-C47-C50-H52, prebuilt hc-c3-c3-c3
44 47 50 53 9 0.000 0.75312 3 ; C44-C47-C50-C53, prebuilt c3-c3-c3-c3
44 47 50 53 9 180.000 1.04600 2 ; C44-C47-C50-C53, prebuilt c3-c3-c3-c3
44 47 50 53 9 180.000 0.83680 1 ; C44-C47-C50-C53, prebuilt c3-c3-c3-c3
45 44 47 48 9 0.000 0.62760 3 ; H45-C44-C47-H48, prebuilt hc-c3-c3-hc
45 44 47 49 9 0.000 0.62760 3 ; H45-C44-C47-H49, prebuilt hc-c3-c3-hc
45 44 47 50 9 0.000 0.66944 3 ; H45-C44-C47-C50, prebuilt hc-c3-c3-c3
46 44 47 48 9 0.000 0.62760 3 ; H46-C44-C47-H48, prebuilt hc-c3-c3-hc
46 44 47 49 9 0.000 0.62760 3 ; H46-C44-C47-H49, prebuilt hc-c3-c3-hc
46 44 47 50 9 0.000 0.66944 3 ; H46-C44-C47-C50, prebuilt hc-c3-c3-c3
47 50 53 54 9 0.000 0.66944 3 ; C47-C50-C53-H54, prebuilt hc-c3-c3-c3
47 50 53 55 9 0.000 0.66944 3 ; C47-C50-C53-H55, prebuilt hc-c3-c3-c3
47 50 53 56 9 0.000 0.75312 3 ; C47-C50-C53-C56, prebuilt c3-c3-c3-c3
47 50 53 56 9 180.000 1.04600 2 ; C47-C50-C53-C56, prebuilt c3-c3-c3-c3
47 50 53 56 9 180.000 0.83680 1 ; C47-C50-C53-C56, prebuilt c3-c3-c3-c3
48 47 50 51 9 0.000 0.62760 3 ; H48-C47-C50-H51, prebuilt hc-c3-c3-hc
48 47 50 52 9 0.000 0.62760 3 ; H48-C47-C50-H52, prebuilt hc-c3-c3-hc
48 47 50 53 9 0.000 0.66944 3 ; H48-C47-C50-C53, prebuilt hc-c3-c3-c3
49 47 50 51 9 0.000 0.62760 3 ; H49-C47-C50-H51, prebuilt hc-c3-c3-hc
49 47 50 52 9 0.000 0.62760 3 ; H49-C47-C50-H52, prebuilt hc-c3-c3-hc
49 47 50 53 9 0.000 0.66944 3 ; H49-C47-C50-C53, prebuilt hc-c3-c3-c3
50 53 56 57 9 0.000 0.66944 3 ; C50-C53-C56-H57, prebuilt hc-c3-c3-c3
50 53 56 58 9 0.000 0.66944 3 ; C50-C53-C56-H58, prebuilt hc-c3-c3-c3
50 53 56 59 9 0.000 0.75312 3 ; C50-C53-C56-C59, prebuilt c3-c3-c3-c3
50 53 56 59 9 180.000 1.04600 2 ; C50-C53-C56-C59, prebuilt c3-c3-c3-c3
50 53 56 59 9 180.000 0.83680 1 ; C50-C53-C56-C59, prebuilt c3-c3-c3-c3
51 50 53 54 9 0.000 0.62760 3 ; H51-C50-C53-H54, prebuilt hc-c3-c3-hc
51 50 53 55 9 0.000 0.62760 3 ; H51-C50-C53-H55, prebuilt hc-c3-c3-hc
51 50 53 56 9 0.000 0.66944 3 ; H51-C50-C53-C56, prebuilt hc-c3-c3-c3
52 50 53 54 9 0.000 0.62760 3 ; H52-C50-C53-H54, prebuilt hc-c3-c3-hc
52 50 53 55 9 0.000 0.62760 3 ; H52-C50-C53-H55, prebuilt hc-c3-c3-hc
52 50 53 56 9 0.000 0.66944 3 ; H52-C50-C53-C56, prebuilt hc-c3-c3-c3
53 56 59 60 9 0.000 0.66944 3 ; C53-C56-C59-H60, prebuilt hc-c3-c3-c3
53 56 59 61 9 0.000 0.66944 3 ; C53-C56-C59-H61, prebuilt hc-c3-c3-c3
53 56 59 62 9 0.000 0.66944 3 ; C53-C56-C59-H62, prebuilt hc-c3-c3-c3
54 53 56 57 9 0.000 0.62760 3 ; H54-C53-C56-H57, prebuilt hc-c3-c3-hc
54 53 56 58 9 0.000 0.62760 3 ; H54-C53-C56-H58, prebuilt hc-c3-c3-hc
54 53 56 59 9 0.000 0.66944 3 ; H54-C53-C56-C59, prebuilt hc-c3-c3-c3
55 53 56 57 9 0.000 0.62760 3 ; H55-C53-C56-H57, prebuilt hc-c3-c3-hc
55 53 56 58 9 0.000 0.62760 3 ; H55-C53-C56-H58, prebuilt hc-c3-c3-hc
55 53 56 59 9 0.000 0.66944 3 ; H55-C53-C56-C59, prebuilt hc-c3-c3-c3
57 56 59 60 9 0.000 0.62760 3 ; H57-C56-C59-H60, prebuilt hc-c3-c3-hc
57 56 59 61 9 0.000 0.62760 3 ; H57-C56-C59-H61, prebuilt hc-c3-c3-hc
57 56 59 62 9 0.000 0.62760 3 ; H57-C56-C59-H62, prebuilt hc-c3-c3-hc
58 56 59 60 9 0.000 0.62760 3 ; H58-C56-C59-H60, prebuilt hc-c3-c3-hc
58 56 59 61 9 0.000 0.62760 3 ; H58-C56-C59-H61, prebuilt hc-c3-c3-hc
58 56 59 62 9 0.000 0.62760 3 ; H58-C56-C59-H62, prebuilt hc-c3-c3-hc
63 10 8 64 9 0.000 0.65084 3 ; H63-C10-C8-C64, prebuilt X-c3-c3-X
64 65 67 71 9 180.000 15.16700 2 ; C64-C65-C67-C71, prebuilt X-ca-ca-X
64 65 67 72 9 180.000 15.16700 2 ; C64-C65-C67-H72, prebuilt X-ca-ca-X
64 66 69 71 9 180.000 15.16700 2 ; C64-C66-C69-C71, prebuilt X-ca-ca-X
64 66 69 73 9 180.000 15.16700 2 ; C64-C66-C69-H73, prebuilt X-ca-ca-X
65 64 66 69 9 180.000 15.16700 2 ; C65-C64-C66-C69, prebuilt X-ca-ca-X
65 64 66 70 9 180.000 15.16700 2 ; C65-C64-C66-H70, prebuilt X-ca-ca-X
65 67 71 69 9 180.000 15.16700 2 ; C65-C67-C71-C69, prebuilt X-ca-ca-X
65 67 71 74 9 180.000 15.16700 2 ; C65-C67-C71-H74, prebuilt X-ca-ca-X
66 64 65 67 9 180.000 15.16700 2 ; C66-C64-C65-C67, prebuilt X-ca-ca-X
66 64 65 68 9 180.000 15.16700 2 ; C66-C64-C65-H68, prebuilt X-ca-ca-X
66 69 71 67 9 180.000 15.16700 2 ; C66-C69-C71-C67, prebuilt X-ca-ca-X
66 69 71 74 9 180.000 15.16700 2 ; C66-C69-C71-H74, prebuilt X-ca-ca-X
67 71 69 73 9 180.000 15.16700 2 ; C67-C71-C69-H73, prebuilt X-ca-ca-X
68 65 67 71 9 180.000 15.16700 2 ; H68-C65-C67-C71, prebuilt X-ca-ca-X
68 65 67 72 9 180.000 15.16700 2 ; H68-C65-C67-H72, prebuilt X-ca-ca-X
69 71 67 72 9 180.000 15.16700 2 ; C69-C71-C67-H72, prebuilt X-ca-ca-X
70 66 69 71 9 180.000 15.16700 2 ; H70-C66-C69-C71, prebuilt X-ca-ca-X
70 66 69 73 9 180.000 15.16700 2 ; H70-C66-C69-H73, prebuilt X-ca-ca-X
72 67 71 74 9 180.000 15.16700 2 ; H72-C67-C71-H74, prebuilt X-ca-ca-X
73 69 71 74 9 180.000 15.16700 2 ; H73-C69-C71-H74, prebuilt X-ca-ca-X
[ pairs ] ; Yielded based on rotatable dihedrals
; atom_i atom_j functype
1 4 1 ; C1-C2-C3-C4
1 8 1 ; C1-C2-C3-C8
1 14 1 ; C1-C2-O13-H14
1 75 1 ; C1-C6-C5-H75
1 20 1 ; C1-C6-C19-H20
1 21 1 ; C1-C6-C19-H21
1 22 1 ; C1-C6-C19-C22
2 5 1 ; C2-C1-C6-C5
2 19 1 ; C2-C1-C6-C19
2 16 1 ; C2-C1-S15-O16
2 17 1 ; C2-C1-S15-O17
2 18 1 ; C2-C1-S15-O18
2 7 1 ; C2-C3-C4-H7
2 9 1 ; C2-C3-C8-H9
2 10 1 ; C2-C3-C8-C10
2 64 1 ; C2-C3-C8-C64
3 6 1 ; C3-C2-C1-C6
3 15 1 ; C3-C2-C1-S15
3 14 1 ; C3-C2-O13-H14
3 75 1 ; C3-C4-C5-H75
3 11 1 ; C3-C8-C10-H11
3 12 1 ; C3-C8-C10-H12
3 63 1 ; C3-C8-C10-H63
3 65 1 ; C3-C8-C64-C65
3 66 1 ; C3-C8-C64-C66
4 13 1 ; C4-C3-C2-O13
4 9 1 ; C4-C3-C8-H9
4 10 1 ; C4-C3-C8-C10
4 64 1 ; C4-C3-C8-C64
4 19 1 ; C4-C5-C6-C19
5 8 1 ; C5-C4-C3-C8
5 15 1 ; C5-C6-C1-S15
5 20 1 ; C5-C6-C19-H20
5 21 1 ; C5-C6-C19-H21
5 22 1 ; C5-C6-C19-C22
6 13 1 ; C6-C1-C2-O13
6 16 1 ; C6-C1-S15-O16
6 17 1 ; C6-C1-S15-O17
6 18 1 ; C6-C1-S15-O18
6 7 1 ; C6-C5-C4-H7
6 23 1 ; C6-C19-C22-H23
6 24 1 ; C6-C19-C22-H24
6 25 1 ; C6-C19-C22-C25
7 8 1 ; H7-C4-C3-C8
7 75 1 ; H7-C4-C5-H75
8 13 1 ; C8-C3-C2-O13
8 67 1 ; C8-C64-C65-C67
8 68 1 ; C8-C64-C65-H68
8 69 1 ; C8-C64-C66-C69
8 70 1 ; C8-C64-C66-H70
9 11 1 ; H9-C8-C10-H11
9 12 1 ; H9-C8-C10-H12
9 63 1 ; H9-C8-C10-H63
9 65 1 ; H9-C8-C64-C65
9 66 1 ; H9-C8-C64-C66
10 65 1 ; C10-C8-C64-C65
10 66 1 ; C10-C8-C64-C66
11 64 1 ; H11-C10-C8-C64
12 64 1 ; H12-C10-C8-C64
13 15 1 ; O13-C2-C1-S15
15 19 1 ; S15-C1-C6-C19
19 75 1 ; C19-C6-C5-H75
19 26 1 ; C19-C22-C25-H26
19 27 1 ; C19-C22-C25-H27
19 28 1 ; C19-C22-C25-C28
20 23 1 ; H20-C19-C22-H23
20 24 1 ; H20-C19-C22-H24
20 25 1 ; H20-C19-C22-C25
21 23 1 ; H21-C19-C22-H23
21 24 1 ; H21-C19-C22-H24
21 25 1 ; H21-C19-C22-C25
22 29 1 ; C22-C25-C28-H29
22 30 1 ; C22-C25-C28-H30
22 31 1 ; C22-C25-C28-C31
23 26 1 ; H23-C22-C25-H26
23 27 1 ; H23-C22-C25-H27
23 28 1 ; H23-C22-C25-C28
24 26 1 ; H24-C22-C25-H26
24 27 1 ; H24-C22-C25-H27
24 28 1 ; H24-C22-C25-C28
25 32 1 ; C25-C28-C31-H32
25 33 1 ; C25-C28-C31-H33
25 34 1 ; C25-C28-C31-C34
26 29 1 ; H26-C25-C28-H29
26 30 1 ; H26-C25-C28-H30
26 31 1 ; H26-C25-C28-C31
27 29 1 ; H27-C25-C28-H29
27 30 1 ; H27-C25-C28-H30
27 31 1 ; H27-C25-C28-C31
28 35 1 ; C28-C31-C34-H35
28 36 1 ; C28-C31-C34-H36
28 37 1 ; C28-C31-C34-C37
29 32 1 ; H29-C28-C31-H32
29 33 1 ; H29-C28-C31-H33
29 34 1 ; H29-C28-C31-C34
30 32 1 ; H30-C28-C31-H32
30 33 1 ; H30-C28-C31-H33
30 34 1 ; H30-C28-C31-C34
31 38 1 ; C31-C34-C37-H38
31 39 1 ; C31-C34-C37-C39
32 35 1 ; H32-C31-C34-H35
32 36 1 ; H32-C31-C34-H36
32 37 1 ; H32-C31-C34-C37
33 35 1 ; H33-C31-C34-H35
33 36 1 ; H33-C31-C34-H36
33 37 1 ; H33-C31-C34-C37
34 40 1 ; C34-C37-C39-H40
34 41 1 ; C34-C37-C39-C41
35 38 1 ; H35-C34-C37-H38
35 39 1 ; H35-C34-C37-C39
36 38 1 ; H36-C34-C37-H38
36 39 1 ; H36-C34-C37-C39
37 42 1 ; C37-C39-C41-H42
37 43 1 ; C37-C39-C41-H43
37 44 1 ; C37-C39-C41-C44
38 40 1 ; H38-C37-C39-H40
38 41 1 ; H38-C37-C39-C41
39 45 1 ; C39-C41-C44-H45
39 46 1 ; C39-C41-C44-H46
39 47 1 ; C39-C41-C44-C47
40 42 1 ; H40-C39-C41-H42
40 43 1 ; H40-C39-C41-H43
40 44 1 ; H40-C39-C41-C44
41 48 1 ; C41-C44-C47-H48
41 49 1 ; C41-C44-C47-H49
41 50 1 ; C41-C44-C47-C50
42 45 1 ; H42-C41-C44-H45
42 46 1 ; H42-C41-C44-H46
42 47 1 ; H42-C41-C44-C47
43 45 1 ; H43-C41-C44-H45
43 46 1 ; H43-C41-C44-H46
43 47 1 ; H43-C41-C44-C47
44 51 1 ; C44-C47-C50-H51
44 52 1 ; C44-C47-C50-H52
44 53 1 ; C44-C47-C50-C53
45 48 1 ; H45-C44-C47-H48
45 49 1 ; H45-C44-C47-H49
45 50 1 ; H45-C44-C47-C50
46 48 1 ; H46-C44-C47-H48
46 49 1 ; H46-C44-C47-H49
46 50 1 ; H46-C44-C47-C50
47 54 1 ; C47-C50-C53-H54
47 55 1 ; C47-C50-C53-H55
47 56 1 ; C47-C50-C53-C56
48 51 1 ; H48-C47-C50-H51
48 52 1 ; H48-C47-C50-H52
48 53 1 ; H48-C47-C50-C53
49 51 1 ; H49-C47-C50-H51
49 52 1 ; H49-C47-C50-H52
49 53 1 ; H49-C47-C50-C53
50 57 1 ; C50-C53-C56-H57
50 58 1 ; C50-C53-C56-H58
50 59 1 ; C50-C53-C56-C59
51 54 1 ; H51-C50-C53-H54
51 55 1 ; H51-C50-C53-H55
51 56 1 ; H51-C50-C53-C56
52 54 1 ; H52-C50-C53-H54
52 55 1 ; H52-C50-C53-H55
52 56 1 ; H52-C50-C53-C56
53 60 1 ; C53-C56-C59-H60
53 61 1 ; C53-C56-C59-H61
53 62 1 ; C53-C56-C59-H62
54 57 1 ; H54-C53-C56-H57
54 58 1 ; H54-C53-C56-H58
54 59 1 ; H54-C53-C56-C59
55 57 1 ; H55-C53-C56-H57
55 58 1 ; H55-C53-C56-H58
55 59 1 ; H55-C53-C56-C59
57 60 1 ; H57-C56-C59-H60
57 61 1 ; H57-C56-C59-H61
57 62 1 ; H57-C56-C59-H62
58 60 1 ; H58-C56-C59-H60
58 61 1 ; H58-C56-C59-H61
58 62 1 ; H58-C56-C59-H62
63 64 1 ; H63-C10-C8-C64
64 71 1 ; C64-C65-C67-C71
64 72 1 ; C64-C65-C67-H72
64 73 1 ; C64-C66-C69-H73
65 69 1 ; C65-C64-C66-C69
65 70 1 ; C65-C64-C66-H70
65 74 1 ; C65-C67-C71-H74
66 67 1 ; C66-C64-C65-C67
66 68 1 ; C66-C64-C65-H68
66 74 1 ; C66-C69-C71-H74
67 73 1 ; C67-C71-C69-H73
68 71 1 ; H68-C65-C67-C71
68 72 1 ; H68-C65-C67-H72
69 72 1 ; C69-C71-C67-H72
70 71 1 ; H70-C66-C69-C71
70 73 1 ; H70-C66-C69-H73
72 74 1 ; H72-C67-C71-H74
73 74 1 ; H73-C69-C71-H74
[ dihedrals ] ; impropers
; atom_i atom_j atom_k atom_l functype phase (Deg.) kd (kJ/mol) pn
2 6 1 15 4 180.000 4.60240 2 ; C2-C6-C1-S15, guess (same as GAFF X -X -ca-ha)
1 3 2 13 4 180.000 4.60240 2 ; C1-C3-C2-O13, guess (same as GAFF X -X -ca-ha)
2 4 3 8 4 180.000 4.60240 2 ; C2-C4-C3-C8, prebuilt ca-ca-ca-c3
3 5 4 7 4 180.000 4.60240 2 ; C3-C5-C4-H7, prebuilt X-X-ca-ha
4 6 5 75 4 180.000 4.60240 2 ; C4-C6-C5-H75, prebuilt X-X-ca-ha
1 5 6 19 4 180.000 4.60240 2 ; C1-C5-C6-C19, prebuilt ca-ca-ca-c3
34 38 37 39 4 180.000 4.60240 2 ; C34-H38-C37-C39, guess (same as GAFF X -X -ca-ha)
37 40 39 41 4 180.000 4.60240 2 ; C37-H40-C39-C41, guess (same as GAFF X -X -ca-ha)
8 65 64 66 4 180.000 4.60240 2 ; C8-C65-C64-C66, prebuilt ca-ca-ca-c3
64 67 65 68 4 180.000 4.60240 2 ; C64-C67-C65-H68, prebuilt X-X-ca-ha
64 69 66 70 4 180.000 4.60240 2 ; C64-C69-C66-H70, prebuilt X-X-ca-ha
65 71 67 72 4 180.000 4.60240 2 ; C65-C71-C67-H72, prebuilt X-X-ca-ha
66 71 69 73 4 180.000 4.60240 2 ; C66-C71-C69-H73, prebuilt X-X-ca-ha
67 69 71 74 4 180.000 4.60240 2 ; C67-C69-C71-H74, prebuilt X-X-ca-ha
