# Supplementary material for: Molecular Dynamics Simulation of Surface Properties in Styrene-Based Unsaturated Cardanol Sulfonate Surfactants
Source: ACS Omega. 2026 Apr 17;11(16):24309–22. doi: 10.1021/acsomega.5c13520 (PMC13129813; doi:10.1021/acsomega.5c13520)
Supplement: Supplementary file 1 [file ao5c13520_si_001.zip › M-SUCSComplete topology and structure data files for surfactant molecules/M-SUCSMolecular structure data.pdb]

TITLE      2B-SO3
REMARK   1 File created by GaussView 6.0.16
HETATM    1  C           0      -3.688  -1.136  -0.543                       C
HETATM    2  C           0      -4.986  -0.940  -0.047                       C
HETATM    3  C           0      -5.420   0.352   0.291                       C
HETATM    4  C           0      -4.548   1.440   0.158                       C
HETATM    5  C           0      -3.252   1.243  -0.335                       C
HETATM    6  C           0      -2.831  -0.038  -0.713                       C
HETATM    7  H           0      -4.874   2.422   0.434                       H
HETATM    8  C           0      -6.854   0.582   0.807                       C
HETATM    9  H           0      -6.869   0.488   1.873                       H
HETATM   10  C           0      -7.804  -0.460   0.186                       C
HETATM   11  H           0      -7.489  -1.443   0.467                       H
HETATM   12  H           0      -7.785  -0.370  -0.880                       H
HETATM   13  O           0      -5.867  -2.056   0.113                       O
HETATM   14  H           0      -5.353  -2.844   0.303                       H
HETATM   15  S           0      -3.135  -2.777  -0.960                       S
HETATM   16  O           0      -1.656  -2.693  -1.732                       O
HETATM   17  O           0      -3.007  -3.686   0.435                       O
HETATM   18  O           0      -4.222  -3.480  -2.015                       O
HETATM   19  C           0      -1.427  -0.219  -1.322                       C
HETATM   20  H           0      -1.168   0.667  -1.864                       H
HETATM   21  H           0      -1.431  -1.058  -1.985                       H
HETATM   22  C           0      -0.385  -0.447  -0.212                       C
HETATM   23  H           0      -0.393   0.384   0.462                       H
HETATM   24  H           0      -0.616  -1.342   0.327                       H
HETATM   25  C           0       1.006  -0.566  -0.863                       C
HETATM   26  H           0       1.019  -1.404  -1.528                       H
HETATM   27  H           0       1.212   0.330  -1.410                       H
HETATM   28  C           0       2.086  -0.754   0.218                       C
HETATM   29  H           0       2.063   0.076   0.894                       H
HETATM   30  H           0       1.905  -1.659   0.760                       H
HETATM   31  C           0       3.465  -0.817  -0.467                       C
HETATM   32  H           0       3.492  -1.651  -1.137                       H
HETATM   33  H           0       3.625   0.089  -1.014                       H
HETATM   34  C           0       4.575  -0.970   0.588                       C
HETATM   35  H           0       4.435  -1.881   1.131                       H
HETATM   36  H           0       4.540  -0.143   1.266                       H
HETATM   37  C           0       5.941  -0.992  -0.124                       C
HETATM   38  H           0       6.021  -1.396  -1.112                       H
HETATM   39  C           0       7.039  -0.494   0.495                       C
HETATM   40  H           0       6.964  -0.108   1.490                       H
HETATM   41  C           0       8.394  -0.480  -0.238                       C
HETATM   42  H           0       8.441  -1.306  -0.917                       H
HETATM   43  H           0       8.492   0.435  -0.782                       H
HETATM   44  C           0       9.540  -0.590   0.785                       C
HETATM   45  H           0       9.448  -1.508   1.327                       H
HETATM   46  H           0       9.490   0.233   1.467                       H
HETATM   47  C           0      10.887  -0.560   0.042                       C
HETATM   48  H           0      10.936  -1.381  -0.641                       H
HETATM   49  H           0      10.974   0.360  -0.498                       H
HETATM   50  C           0      12.041  -0.668   1.056                       C
HETATM   51  H           0      11.993   0.152   1.742                       H
HETATM   52  H           0      11.958  -1.588   1.594                       H
HETATM   53  C           0      13.383  -0.630   0.303                       C
HETATM   54  H           0      13.430  -1.448  -0.385                       H
HETATM   55  H           0      13.465   0.292  -0.234                       H
HETATM   56  C           0      14.542  -0.742   1.308                       C
HETATM   57  H           0      14.459  -1.663   1.847                       H
HETATM   58  H           0      14.499   0.077   1.995                       H
HETATM   59  C           0      15.883  -0.705   0.549                       C
HETATM   60  H           0      16.689  -0.782   1.248                       H
HETATM   61  H           0      15.927  -1.524  -0.138                       H
HETATM   62  H           0      15.963   0.217   0.011                       H
HETATM   63  H           0      -8.799  -0.288   0.539                       H
HETATM   64  C           0      -7.318   1.996   0.410                       C
HETATM   65  C           0      -7.580   2.947   1.396                       C
HETATM   66  C           0      -7.475   2.326  -0.936                       C
HETATM   67  C           0      -8.000   4.227   1.037                       C
HETATM   68  H           0      -7.456   2.686   2.457                       H
HETATM   69  C           0      -7.895   3.606  -1.296                       C
HETATM   70  H           0      -7.268   1.576  -1.714                       H
HETATM   71  C           0      -8.157   4.557  -0.310                       C
HETATM   72  H           0      -8.208   4.977   1.814                       H
HETATM   73  H           0      -8.019   3.866  -2.358                       H
HETATM   74  H           0      -8.489   5.567  -0.593                       H
HETATM   75  H           0      -2.580   2.071  -0.423                       H
END
CONECT    1    2    6   15
CONECT    2    1    3   13
CONECT    3    2    4    8
CONECT    4    3    5    7
CONECT    5    4    6   75
CONECT    6    1    5   19
CONECT    7    4
CONECT    8    3    9   10   64
CONECT    9    8
CONECT   10    8   11   12   63
CONECT   11   10
CONECT   12   10
CONECT   13    2   14
CONECT   14   13
CONECT   15    1   16   17   18
CONECT   16   15
CONECT   17   15
CONECT   18   15
CONECT   19    6   20   21   22
CONECT   20   19
CONECT   21   19
CONECT   22   19   23   24   25
CONECT   23   22
CONECT   24   22
CONECT   25   22   26   27   28
CONECT   26   25
CONECT   27   25
CONECT   28   25   29   30   31
CONECT   29   28
CONECT   30   28
CONECT   31   28   32   33   34
CONECT   32   31
CONECT   33   31
CONECT   34   31   35   36   37
CONECT   35   34
CONECT   36   34
CONECT   37   34   38   39
CONECT   38   37
CONECT   39   37   40   41
CONECT   40   39
CONECT   41   39   42   43   44
CONECT   42   41
CONECT   43   41
CONECT   44   41   45   46   47
CONECT   45   44
CONECT   46   44
CONECT   47   44   48   49   50
CONECT   48   47
CONECT   49   47
CONECT   50   47   51   52   53
CONECT   51   50
CONECT   52   50
CONECT   53   50   54   55   56
CONECT   54   53
CONECT   55   53
CONECT   56   53   57   58   59
CONECT   57   56
CONECT   58   56
CONECT   59   56   60   61   62
CONECT   60   59
CONECT   61   59
CONECT   62   59
CONECT   63   10
CONECT   64   65   66    8
CONECT   65   64   67   68
CONECT   66   64   69   70
CONECT   67   65   71   72
CONECT   68   65
CONECT   69   71   66   73
CONECT   70   66
CONECT   71   67   69   74
CONECT   72   67
CONECT   73   69
CONECT   74   71
CONECT   75    5
