# Supplementary material for: Molecular Dynamics Simulation of Surface Properties in Styrene-Based Unsaturated Cardanol Sulfonate Surfactants
Source: ACS Omega. 2026 Apr 17;11(16):24309–22. doi: 10.1021/acsomega.5c13520 (PMC13129813; doi:10.1021/acsomega.5c13520)
Supplement: Supplementary file 1 [file ao5c13520_si_001.zip › M-SUCSComplete topology and structure data files for surfactant molecules/D-SUCSMolecular structure data.top]

#include "ffnonbonded-ow.itp"
#include "1B-OH-SO3.itp"
#include "water.itp"
#include "NA.itp"


[ system ]
mix-1BOS-AW
[ molecules ]
; molecule    mols
1B-OH-SO3     6
water             6672
1B-OH-SO3    6
Na             12
