# Supplementary material for: Molecular Dynamics Simulation of Surface Properties in Styrene-Based Unsaturated Cardanol Sulfonate Surfactants
Source: ACS Omega. 2026 Apr 17;11(16):24309–22. doi: 10.1021/acsomega.5c13520 (PMC13129813; doi:10.1021/acsomega.5c13520)
Supplement: Supplementary file 1 [file ao5c13520_si_001.zip › D-SUCSComplete topology and structure data files for surfactant molecules/D-SUCSCore parameter files of single molecular force field and topological structure.itp]

[ moleculetype ]
; name nrexcl
2B-OH-SO3 3
[ atoms ]
; Index	type	residue	resname	atom	cgnr	charge	mass
1	ca	1	MOL	C1	1	-0.5448774719	12.010736
2	ca	1	MOL	C2	2	0.7050467301	12.010736
3	ca	1	MOL	C3	3	-0.4035237481	12.010736
4	ca	1	MOL	C4	4	-0.0678671623	12.010736
5	ca	1	MOL	C5	5	-0.1002971560	12.010736
6	ca	1	MOL	C6	6	0.0578060857	12.010736
7	ha	1	MOL	H7	7	0.1991435699	1.007941
8	c3	1	MOL	C8	8	-0.0020936866	12.010736
9	hc	1	MOL	H9	9	0.0393213733	1.007941
10	c3	1	MOL	C10	10	0.1169796887	12.010736
11	hc	1	MOL	H11	11	0.1048569807	1.007941
12	c3	1	MOL	C12	12	-0.5252147433	12.010736
13	hc	1	MOL	H13	13	0.1477414467	1.007941
14	hc	1	MOL	H14	14	0.1477414467	1.007941
15	oh	1	MOL	O15	15	-0.7467692730	15.999405
16	ho	1	MOL	H16	16	0.5468400744	1.007941
17	s6	1	MOL	S17	17	1.4411285534	32.064787
18	o	1	MOL	O18	18	-0.7059092105	15.999405
19	o	1	MOL	O19	19	-0.8022928511	15.999405
20	o	1	MOL	O20	20	-0.7002961142	15.999405
21	c3	1	MOL	C21	21	0.0713355229	12.010736
22	hc	1	MOL	H22	22	0.0253066188	1.007941
23	hc	1	MOL	H23	23	0.0253066188	1.007941
24	c3	1	MOL	C24	24	-0.0789730668	12.010736
25	hc	1	MOL	H25	25	0.0533490064	1.007941
26	hc	1	MOL	H26	26	0.0533490064	1.007941
27	c3	1	MOL	C27	27	-0.0881769653	12.010736
28	hc	1	MOL	H28	28	0.0339556463	1.007941
29	hc	1	MOL	H29	29	0.0339556463	1.007941
30	c3	1	MOL	C30	30	-0.0526092672	12.010736
31	hc	1	MOL	H31	31	0.0255129615	1.007941
32	hc	1	MOL	H32	32	0.0255129615	1.007941
33	c3	1	MOL	C33	33	0.0042976068	12.010736
34	hc	1	MOL	H34	34	0.0060027410	1.007941
35	hc	1	MOL	H35	35	0.0060027410	1.007941
36	c3	1	MOL	C36	36	0.0430277370	12.010736
37	hc	1	MOL	H37	37	0.0170474737	1.007941
38	hc	1	MOL	H38	38	0.0170474737	1.007941
39	c2	1	MOL	C39	39	-0.2506882206	12.010736
40	ha	1	MOL	H40	40	0.1902444486	1.007941
41	c2	1	MOL	C41	41	-0.2935417531	12.010736
42	ha	1	MOL	H42	42	0.1892007089	1.007941
43	c3	1	MOL	C43	43	-0.1397806817	12.010736
44	hc	1	MOL	H44	44	0.0730106657	1.007941
45	hc	1	MOL	H45	45	0.0730106657	1.007941
46	c3	1	MOL	C46	46	0.0398267532	12.010736
47	hc	1	MOL	H47	47	0.0153660528	1.007941
48	hc	1	MOL	H48	48	0.0153660528	1.007941
49	c3	1	MOL	C49	49	0.0022059973	12.010736
50	hc	1	MOL	H50	50	0.0006169975	1.007941
51	hc	1	MOL	H51	51	0.0006169975	1.007941
52	c3	1	MOL	C52	52	-0.0703061181	12.010736
53	hc	1	MOL	H53	53	0.0122947247	1.007941
54	hc	1	MOL	H54	54	0.0122947247	1.007941
55	c3	1	MOL	C55	55	-0.0246242809	12.010736
56	hc	1	MOL	H56	56	0.0169122671	1.007941
57	hc	1	MOL	H57	57	0.0169122671	1.007941
58	c3	1	MOL	C58	58	0.1005884504	12.010736
59	hc	1	MOL	H59	59	-0.0015106029	1.007941
60	hc	1	MOL	H60	60	-0.0015106029	1.007941
61	c3	1	MOL	C61	61	-0.3315544701	12.010736
62	hc	1	MOL	H62	62	0.0807441468	1.007941
63	hc	1	MOL	H63	63	0.0807441468	1.007941
64	hc	1	MOL	H64	64	0.0807441468	1.007941
65	hc	1	MOL	H65	65	0.1477414467	1.007941
66	c3	1	MOL	C66	66	-0.2903382662	12.010736
67	hc	1	MOL	H67	67	0.0783188161	1.007941
68	hc	1	MOL	H68	68	0.0783188161	1.007941
69	hc	1	MOL	H69	69	0.0783188161	1.007941
70	ca	1	MOL	C70	70	0.1287183198	12.010736
71	ca	1	MOL	C71	71	-0.2471059817	12.010736
72	ca	1	MOL	C72	72	-0.2336869929	12.010736
73	ca	1	MOL	C73	73	-0.1145037116	12.010736
74	ha	1	MOL	H74	74	0.1740748317	1.007941
75	ca	1	MOL	C75	75	-0.1590609919	12.010736
76	ha	1	MOL	H76	76	0.1648594669	1.007941
77	ca	1	MOL	C77	77	-0.1965496184	12.010736
78	ha	1	MOL	H78	78	0.1430490127	1.007941
79	ha	1	MOL	H79	79	0.1489853586	1.007941
80	ha	1	MOL	H80	80	0.1464747683	1.007941
81	ca	1	MOL	C81	81	0.1451943309	12.010736
82	ca	1	MOL	C82	82	-0.2846161329	12.010736
83	ca	1	MOL	C83	83	-0.2361732054	12.010736
84	ca	1	MOL	C84	84	-0.1021416730	12.010736
85	ha	1	MOL	H85	85	0.1768061205	1.007941
86	ca	1	MOL	C86	86	-0.1567913023	12.010736
87	ha	1	MOL	H87	87	0.1636310892	1.007941
88	ca	1	MOL	C88	88	-0.2037412264	12.010736
89	ha	1	MOL	H89	89	0.1372636551	1.007941
90	ha	1	MOL	H90	90	0.1504925411	1.007941
91	ha	1	MOL	H91	91	0.1465632331	1.007941
[ bonds ]
; atom_i atom_j functype r0 (nm) k (kJ/mol/nm^2)
1 2 1 0.139840 3.858485E+05 ; C1-C2, prebuilt ca-ca
1 6 1 0.139840 3.858485E+05 ; C1-C6, prebuilt ca-ca
1 17 1 0.176690 2.164802E+05 ; C1-S17, prebuilt ca-s6
2 3 1 0.139840 3.858485E+05 ; C2-C3, prebuilt ca-ca
2 15 1 0.136370 3.213312E+05 ; C2-O15, prebuilt ca-oh
3 4 1 0.139840 3.858485E+05 ; C3-C4, prebuilt ca-ca
3 10 1 0.151560 2.686128E+05 ; C3-C10, prebuilt c3-ca
4 5 1 0.139840 3.858485E+05 ; C4-C5, prebuilt ca-ca
4 7 1 0.108600 2.893654E+05 ; C4-H7, prebuilt ca-ha
5 6 1 0.139840 3.858485E+05 ; C5-C6, prebuilt ca-ca
5 8 1 0.151560 2.686128E+05 ; C5-C8, prebuilt c3-ca
6 21 1 0.151560 2.686128E+05 ; C6-C21, prebuilt c3-ca
8 9 1 0.109690 2.766461E+05 ; C8-H9, prebuilt c3-hc
8 66 1 0.153750 2.517931E+05 ; C8-C66, prebuilt c3-c3
8 70 1 0.151560 2.686128E+05 ; C8-C70, prebuilt c3-ca
10 11 1 0.109690 2.766461E+05 ; C10-H11, prebuilt c3-hc
10 12 1 0.153750 2.517931E+05 ; C10-C12, prebuilt c3-c3
10 81 1 0.151560 2.686128E+05 ; C10-C81, prebuilt c3-ca
12 13 1 0.109690 2.766461E+05 ; C12-H13, prebuilt c3-hc
12 14 1 0.109690 2.766461E+05 ; C12-H14, prebuilt c3-hc
12 65 1 0.109690 2.766461E+05 ; C12-H65, prebuilt c3-hc
15 16 1 0.097300 3.107875E+05 ; O15-H16, prebuilt ho-oh
17 18 1 0.145330 4.290274E+05 ; S17-O18, prebuilt o-s6
17 19 1 0.145330 4.290274E+05 ; S17-O19, prebuilt o-s6
17 20 1 0.145330 4.290274E+05 ; S17-O20, prebuilt o-s6
21 22 1 0.109690 2.766461E+05 ; C21-H22, prebuilt c3-hc
21 23 1 0.109690 2.766461E+05 ; C21-H23, prebuilt c3-hc
21 24 1 0.153750 2.517931E+05 ; C21-C24, prebuilt c3-c3
24 25 1 0.109690 2.766461E+05 ; C24-H25, prebuilt c3-hc
24 26 1 0.109690 2.766461E+05 ; C24-H26, prebuilt c3-hc
24 27 1 0.153750 2.517931E+05 ; C24-C27, prebuilt c3-c3
27 28 1 0.109690 2.766461E+05 ; C27-H28, prebuilt c3-hc
27 29 1 0.109690 2.766461E+05 ; C27-H29, prebuilt c3-hc
27 30 1 0.153750 2.517931E+05 ; C27-C30, prebuilt c3-c3
30 31 1 0.109690 2.766461E+05 ; C30-H31, prebuilt c3-hc
30 32 1 0.109690 2.766461E+05 ; C30-H32, prebuilt c3-hc
30 33 1 0.153750 2.517931E+05 ; C30-C33, prebuilt c3-c3
33 34 1 0.109690 2.766461E+05 ; C33-H34, prebuilt c3-hc
33 35 1 0.109690 2.766461E+05 ; C33-H35, prebuilt c3-hc
33 36 1 0.153750 2.517931E+05 ; C33-C36, prebuilt c3-c3
36 37 1 0.109690 2.766461E+05 ; C36-H37, prebuilt c3-hc
36 38 1 0.109690 2.766461E+05 ; C36-H38, prebuilt c3-hc
36 39 1 0.150950 2.734662E+05 ; C36-C39, prebuilt c2-c3
39 40 1 0.108790 2.871061E+05 ; C39-H40, prebuilt c2-ha
39 41 1 0.133430 4.764739E+05 ; C39-C41, prebuilt c2-c2
41 42 1 0.108790 2.871061E+05 ; C41-H42, prebuilt c2-ha
41 43 1 0.150950 2.734662E+05 ; C41-C43, prebuilt c2-c3
43 44 1 0.109690 2.766461E+05 ; C43-H44, prebuilt c3-hc
43 45 1 0.109690 2.766461E+05 ; C43-H45, prebuilt c3-hc
43 46 1 0.153750 2.517931E+05 ; C43-C46, prebuilt c3-c3
46 47 1 0.109690 2.766461E+05 ; C46-H47, prebuilt c3-hc
46 48 1 0.109690 2.766461E+05 ; C46-H48, prebuilt c3-hc
46 49 1 0.153750 2.517931E+05 ; C46-C49, prebuilt c3-c3
49 50 1 0.109690 2.766461E+05 ; C49-H50, prebuilt c3-hc
49 51 1 0.109690 2.766461E+05 ; C49-H51, prebuilt c3-hc
49 52 1 0.153750 2.517931E+05 ; C49-C52, prebuilt c3-c3
52 53 1 0.109690 2.766461E+05 ; C52-H53, prebuilt c3-hc
52 54 1 0.109690 2.766461E+05 ; C52-H54, prebuilt c3-hc
52 55 1 0.153750 2.517931E+05 ; C52-C55, prebuilt c3-c3
55 56 1 0.109690 2.766461E+05 ; C55-H56, prebuilt c3-hc
55 57 1 0.109690 2.766461E+05 ; C55-H57, prebuilt c3-hc
55 58 1 0.153750 2.517931E+05 ; C55-C58, prebuilt c3-c3
58 59 1 0.109690 2.766461E+05 ; C58-H59, prebuilt c3-hc
58 60 1 0.109690 2.766461E+05 ; C58-H60, prebuilt c3-hc
58 61 1 0.153750 2.517931E+05 ; C58-C61, prebuilt c3-c3
61 62 1 0.109690 2.766461E+05 ; C61-H62, prebuilt c3-hc
61 63 1 0.109690 2.766461E+05 ; C61-H63, prebuilt c3-hc
61 64 1 0.109690 2.766461E+05 ; C61-H64, prebuilt c3-hc
66 67 1 0.109690 2.766461E+05 ; C66-H67, prebuilt c3-hc
66 68 1 0.109690 2.766461E+05 ; C66-H68, prebuilt c3-hc
66 69 1 0.109690 2.766461E+05 ; C66-H69, prebuilt c3-hc
70 71 1 0.139840 3.858485E+05 ; C70-C71, prebuilt ca-ca
70 72 1 0.139840 3.858485E+05 ; C70-C72, prebuilt ca-ca
71 73 1 0.139840 3.858485E+05 ; C71-C73, prebuilt ca-ca
71 74 1 0.108600 2.893654E+05 ; C71-H74, prebuilt ca-ha
72 75 1 0.139840 3.858485E+05 ; C72-C75, prebuilt ca-ca
72 76 1 0.108600 2.893654E+05 ; C72-H76, prebuilt ca-ha
73 77 1 0.139840 3.858485E+05 ; C73-C77, prebuilt ca-ca
73 78 1 0.108600 2.893654E+05 ; C73-H78, prebuilt ca-ha
75 77 1 0.139840 3.858485E+05 ; C75-C77, prebuilt ca-ca
75 79 1 0.108600 2.893654E+05 ; C75-H79, prebuilt ca-ha
77 80 1 0.108600 2.893654E+05 ; C77-H80, prebuilt ca-ha
81 82 1 0.139840 3.858485E+05 ; C81-C82, prebuilt ca-ca
81 83 1 0.139840 3.858485E+05 ; C81-C83, prebuilt ca-ca
82 84 1 0.139840 3.858485E+05 ; C82-C84, prebuilt ca-ca
82 85 1 0.108600 2.893654E+05 ; C82-H85, prebuilt ca-ha
83 86 1 0.139840 3.858485E+05 ; C83-C86, prebuilt ca-ca
83 87 1 0.108600 2.893654E+05 ; C83-H87, prebuilt ca-ha
84 88 1 0.139840 3.858485E+05 ; C84-C88, prebuilt ca-ca
84 89 1 0.108600 2.893654E+05 ; C84-H89, prebuilt ca-ha
86 88 1 0.139840 3.858485E+05 ; C86-C88, prebuilt ca-ca
86 90 1 0.108600 2.893654E+05 ; C86-H90, prebuilt ca-ha
88 91 1 0.108600 2.893654E+05 ; C88-H91, prebuilt ca-ha
[ angles ]
; atom_i atom_j atom_k functype a0 (Deg.) k (kJ/mol/rad^2)
2 1 6 1 120.020 5.573088E+02 ; C2-C1-C6, prebuilt ca-ca-ca
2 1 17 1 120.430 5.179792E+02 ; C2-C1-S17, prebuilt ca-ca-s6
6 1 17 1 120.430 5.179792E+02 ; C6-C1-S17, prebuilt ca-ca-s6
1 2 3 1 120.020 5.573088E+02 ; C1-C2-C3, prebuilt ca-ca-ca
1 2 15 1 119.900 5.815760E+02 ; C1-C2-O15, prebuilt ca-ca-oh
3 2 15 1 119.900 5.815760E+02 ; C3-C2-O15, prebuilt ca-ca-oh
2 3 4 1 120.020 5.573088E+02 ; C2-C3-C4, prebuilt ca-ca-ca
2 3 10 1 120.770 5.313680E+02 ; C2-C3-C10, prebuilt c3-ca-ca
4 3 10 1 120.770 5.313680E+02 ; C4-C3-C10, prebuilt c3-ca-ca
3 4 5 1 120.020 5.573088E+02 ; C3-C4-C5, prebuilt ca-ca-ca
3 4 7 1 119.880 4.033376E+02 ; C3-C4-H7, prebuilt ca-ca-ha
5 4 7 1 119.880 4.033376E+02 ; C5-C4-H7, prebuilt ca-ca-ha
4 5 6 1 120.020 5.573088E+02 ; C4-C5-C6, prebuilt ca-ca-ca
4 5 8 1 120.770 5.313680E+02 ; C4-C5-C8, prebuilt c3-ca-ca
6 5 8 1 120.770 5.313680E+02 ; C6-C5-C8, prebuilt c3-ca-ca
1 6 5 1 120.020 5.573088E+02 ; C1-C6-C5, prebuilt ca-ca-ca
1 6 21 1 120.770 5.313680E+02 ; C1-C6-C21, prebuilt c3-ca-ca
5 6 21 1 120.770 5.313680E+02 ; C5-C6-C21, prebuilt c3-ca-ca
5 8 9 1 110.470 3.916224E+02 ; C5-C8-H9, prebuilt ca-c3-hc
5 8 66 1 112.070 5.280208E+02 ; C5-C8-C66, prebuilt c3-c3-ca
5 8 70 1 112.240 5.322048E+02 ; C5-C8-C70, prebuilt ca-c3-ca
9 8 66 1 109.800 3.874384E+02 ; H9-C8-C66, prebuilt c3-c3-hc
9 8 70 1 110.470 3.916224E+02 ; H9-C8-C70, prebuilt ca-c3-hc
66 8 70 1 112.070 5.280208E+02 ; C66-C8-C70, prebuilt c3-c3-ca
3 10 11 1 110.470 3.916224E+02 ; C3-C10-H11, prebuilt ca-c3-hc
3 10 12 1 112.070 5.280208E+02 ; C3-C10-C12, prebuilt c3-c3-ca
3 10 81 1 112.240 5.322048E+02 ; C3-C10-C81, prebuilt ca-c3-ca
11 10 12 1 109.800 3.874384E+02 ; H11-C10-C12, prebuilt c3-c3-hc
11 10 81 1 110.470 3.916224E+02 ; H11-C10-C81, prebuilt ca-c3-hc
12 10 81 1 112.070 5.280208E+02 ; C12-C10-C81, prebuilt c3-c3-ca
10 12 13 1 109.800 3.874384E+02 ; C10-C12-H13, prebuilt c3-c3-hc
10 12 14 1 109.800 3.874384E+02 ; C10-C12-H14, prebuilt c3-c3-hc
10 12 65 1 109.800 3.874384E+02 ; C10-C12-H65, prebuilt c3-c3-hc
13 12 14 1 107.580 3.296992E+02 ; H13-C12-H14, prebuilt hc-c3-hc
13 12 65 1 107.580 3.296992E+02 ; H13-C12-H65, prebuilt hc-c3-hc
14 12 65 1 107.580 3.296992E+02 ; H14-C12-H65, prebuilt hc-c3-hc
2 15 16 1 108.580 4.100320E+02 ; C2-O15-H16, prebuilt ca-oh-ho
1 17 18 1 104.090 5.681872E+02 ; C1-S17-O18, prebuilt ca-s6-o
1 17 19 1 104.090 5.681872E+02 ; C1-S17-O19, prebuilt ca-s6-o
1 17 20 1 104.090 5.681872E+02 ; C1-S17-O20, prebuilt ca-s6-o
18 17 19 1 120.050 6.158848E+02 ; O18-S17-O19, prebuilt o-s6-o
18 17 20 1 120.050 6.158848E+02 ; O18-S17-O20, prebuilt o-s6-o
19 17 20 1 120.050 6.158848E+02 ; O19-S17-O20, prebuilt o-s6-o
6 21 22 1 110.470 3.916224E+02 ; C6-C21-H22, prebuilt ca-c3-hc
6 21 23 1 110.470 3.916224E+02 ; C6-C21-H23, prebuilt ca-c3-hc
6 21 24 1 112.070 5.280208E+02 ; C6-C21-C24, prebuilt c3-c3-ca
22 21 23 1 107.580 3.296992E+02 ; H22-C21-H23, prebuilt hc-c3-hc
22 21 24 1 109.800 3.874384E+02 ; H22-C21-C24, prebuilt c3-c3-hc
23 21 24 1 109.800 3.874384E+02 ; H23-C21-C24, prebuilt c3-c3-hc
21 24 25 1 109.800 3.874384E+02 ; C21-C24-H25, prebuilt c3-c3-hc
21 24 26 1 109.800 3.874384E+02 ; C21-C24-H26, prebuilt c3-c3-hc
21 24 27 1 111.510 5.263472E+02 ; C21-C24-C27, prebuilt c3-c3-c3
25 24 26 1 107.580 3.296992E+02 ; H25-C24-H26, prebuilt hc-c3-hc
25 24 27 1 109.800 3.874384E+02 ; H25-C24-C27, prebuilt c3-c3-hc
26 24 27 1 109.800 3.874384E+02 ; H26-C24-C27, prebuilt c3-c3-hc
24 27 28 1 109.800 3.874384E+02 ; C24-C27-H28, prebuilt c3-c3-hc
24 27 29 1 109.800 3.874384E+02 ; C24-C27-H29, prebuilt c3-c3-hc
24 27 30 1 111.510 5.263472E+02 ; C24-C27-C30, prebuilt c3-c3-c3
28 27 29 1 107.580 3.296992E+02 ; H28-C27-H29, prebuilt hc-c3-hc
28 27 30 1 109.800 3.874384E+02 ; H28-C27-C30, prebuilt c3-c3-hc
29 27 30 1 109.800 3.874384E+02 ; H29-C27-C30, prebuilt c3-c3-hc
27 30 31 1 109.800 3.874384E+02 ; C27-C30-H31, prebuilt c3-c3-hc
27 30 32 1 109.800 3.874384E+02 ; C27-C30-H32, prebuilt c3-c3-hc
27 30 33 1 111.510 5.263472E+02 ; C27-C30-C33, prebuilt c3-c3-c3
31 30 32 1 107.580 3.296992E+02 ; H31-C30-H32, prebuilt hc-c3-hc
31 30 33 1 109.800 3.874384E+02 ; H31-C30-C33, prebuilt c3-c3-hc
32 30 33 1 109.800 3.874384E+02 ; H32-C30-C33, prebuilt c3-c3-hc
30 33 34 1 109.800 3.874384E+02 ; C30-C33-H34, prebuilt c3-c3-hc
30 33 35 1 109.800 3.874384E+02 ; C30-C33-H35, prebuilt c3-c3-hc
30 33 36 1 111.510 5.263472E+02 ; C30-C33-C36, prebuilt c3-c3-c3
34 33 35 1 107.580 3.296992E+02 ; H34-C33-H35, prebuilt hc-c3-hc
34 33 36 1 109.800 3.874384E+02 ; H34-C33-C36, prebuilt c3-c3-hc
35 33 36 1 109.800 3.874384E+02 ; H35-C33-C36, prebuilt c3-c3-hc
33 36 37 1 109.800 3.874384E+02 ; C33-C36-H37, prebuilt c3-c3-hc
33 36 38 1 109.800 3.874384E+02 ; C33-C36-H38, prebuilt c3-c3-hc
33 36 39 1 111.560 5.305312E+02 ; C33-C36-C39, prebuilt c2-c3-c3
37 36 38 1 107.580 3.296992E+02 ; H37-C36-H38, prebuilt hc-c3-hc
37 36 39 1 110.360 3.932960E+02 ; H37-C36-C39, prebuilt c2-c3-hc
38 36 39 1 110.360 3.932960E+02 ; H38-C36-C39, prebuilt c2-c3-hc
36 39 40 1 115.680 3.840912E+02 ; C36-C39-H40, prebuilt c3-c2-ha
36 39 41 1 123.630 5.363888E+02 ; C36-C39-C41, prebuilt c2-c2-c3
40 39 41 1 120.430 4.175632E+02 ; H40-C39-C41, prebuilt c2-c2-ha
39 41 42 1 120.430 4.175632E+02 ; C39-C41-H42, prebuilt c2-c2-ha
39 41 43 1 123.630 5.363888E+02 ; C39-C41-C43, prebuilt c2-c2-c3
42 41 43 1 115.680 3.840912E+02 ; H42-C41-C43, prebuilt c3-c2-ha
41 43 44 1 110.360 3.932960E+02 ; C41-C43-H44, prebuilt c2-c3-hc
41 43 45 1 110.360 3.932960E+02 ; C41-C43-H45, prebuilt c2-c3-hc
41 43 46 1 111.560 5.305312E+02 ; C41-C43-C46, prebuilt c2-c3-c3
44 43 45 1 107.580 3.296992E+02 ; H44-C43-H45, prebuilt hc-c3-hc
44 43 46 1 109.800 3.874384E+02 ; H44-C43-C46, prebuilt c3-c3-hc
45 43 46 1 109.800 3.874384E+02 ; H45-C43-C46, prebuilt c3-c3-hc
43 46 47 1 109.800 3.874384E+02 ; C43-C46-H47, prebuilt c3-c3-hc
43 46 48 1 109.800 3.874384E+02 ; C43-C46-H48, prebuilt c3-c3-hc
43 46 49 1 111.510 5.263472E+02 ; C43-C46-C49, prebuilt c3-c3-c3
47 46 48 1 107.580 3.296992E+02 ; H47-C46-H48, prebuilt hc-c3-hc
47 46 49 1 109.800 3.874384E+02 ; H47-C46-C49, prebuilt c3-c3-hc
48 46 49 1 109.800 3.874384E+02 ; H48-C46-C49, prebuilt c3-c3-hc
46 49 50 1 109.800 3.874384E+02 ; C46-C49-H50, prebuilt c3-c3-hc
46 49 51 1 109.800 3.874384E+02 ; C46-C49-H51, prebuilt c3-c3-hc
46 49 52 1 111.510 5.263472E+02 ; C46-C49-C52, prebuilt c3-c3-c3
50 49 51 1 107.580 3.296992E+02 ; H50-C49-H51, prebuilt hc-c3-hc
50 49 52 1 109.800 3.874384E+02 ; H50-C49-C52, prebuilt c3-c3-hc
51 49 52 1 109.800 3.874384E+02 ; H51-C49-C52, prebuilt c3-c3-hc
49 52 53 1 109.800 3.874384E+02 ; C49-C52-H53, prebuilt c3-c3-hc
49 52 54 1 109.800 3.874384E+02 ; C49-C52-H54, prebuilt c3-c3-hc
49 52 55 1 111.510 5.263472E+02 ; C49-C52-C55, prebuilt c3-c3-c3
53 52 54 1 107.580 3.296992E+02 ; H53-C52-H54, prebuilt hc-c3-hc
53 52 55 1 109.800 3.874384E+02 ; H53-C52-C55, prebuilt c3-c3-hc
54 52 55 1 109.800 3.874384E+02 ; H54-C52-C55, prebuilt c3-c3-hc
52 55 56 1 109.800 3.874384E+02 ; C52-C55-H56, prebuilt c3-c3-hc
52 55 57 1 109.800 3.874384E+02 ; C52-C55-H57, prebuilt c3-c3-hc
52 55 58 1 111.510 5.263472E+02 ; C52-C55-C58, prebuilt c3-c3-c3
56 55 57 1 107.580 3.296992E+02 ; H56-C55-H57, prebuilt hc-c3-hc
56 55 58 1 109.800 3.874384E+02 ; H56-C55-C58, prebuilt c3-c3-hc
57 55 58 1 109.800 3.874384E+02 ; H57-C55-C58, prebuilt c3-c3-hc
55 58 59 1 109.800 3.874384E+02 ; C55-C58-H59, prebuilt c3-c3-hc
55 58 60 1 109.800 3.874384E+02 ; C55-C58-H60, prebuilt c3-c3-hc
55 58 61 1 111.510 5.263472E+02 ; C55-C58-C61, prebuilt c3-c3-c3
59 58 60 1 107.580 3.296992E+02 ; H59-C58-H60, prebuilt hc-c3-hc
59 58 61 1 109.800 3.874384E+02 ; H59-C58-C61, prebuilt c3-c3-hc
60 58 61 1 109.800 3.874384E+02 ; H60-C58-C61, prebuilt c3-c3-hc
58 61 62 1 109.800 3.874384E+02 ; C58-C61-H62, prebuilt c3-c3-hc
58 61 63 1 109.800 3.874384E+02 ; C58-C61-H63, prebuilt c3-c3-hc
58 61 64 1 109.800 3.874384E+02 ; C58-C61-H64, prebuilt c3-c3-hc
62 61 63 1 107.580 3.296992E+02 ; H62-C61-H63, prebuilt hc-c3-hc
62 61 64 1 107.580 3.296992E+02 ; H62-C61-H64, prebuilt hc-c3-hc
63 61 64 1 107.580 3.296992E+02 ; H63-C61-H64, prebuilt hc-c3-hc
8 66 67 1 109.800 3.874384E+02 ; C8-C66-H67, prebuilt c3-c3-hc
8 66 68 1 109.800 3.874384E+02 ; C8-C66-H68, prebuilt c3-c3-hc
8 66 69 1 109.800 3.874384E+02 ; C8-C66-H69, prebuilt c3-c3-hc
67 66 68 1 107.580 3.296992E+02 ; H67-C66-H68, prebuilt hc-c3-hc
67 66 69 1 107.580 3.296992E+02 ; H67-C66-H69, prebuilt hc-c3-hc
68 66 69 1 107.580 3.296992E+02 ; H68-C66-H69, prebuilt hc-c3-hc
8 70 71 1 120.770 5.313680E+02 ; C8-C70-C71, prebuilt c3-ca-ca
8 70 72 1 120.770 5.313680E+02 ; C8-C70-C72, prebuilt c3-ca-ca
71 70 72 1 120.020 5.573088E+02 ; C71-C70-C72, prebuilt ca-ca-ca
70 71 73 1 120.020 5.573088E+02 ; C70-C71-C73, prebuilt ca-ca-ca
70 71 74 1 119.880 4.033376E+02 ; C70-C71-H74, prebuilt ca-ca-ha
73 71 74 1 119.880 4.033376E+02 ; C73-C71-H74, prebuilt ca-ca-ha
70 72 75 1 120.020 5.573088E+02 ; C70-C72-C75, prebuilt ca-ca-ca
70 72 76 1 119.880 4.033376E+02 ; C70-C72-H76, prebuilt ca-ca-ha
75 72 76 1 119.880 4.033376E+02 ; C75-C72-H76, prebuilt ca-ca-ha
71 73 77 1 120.020 5.573088E+02 ; C71-C73-C77, prebuilt ca-ca-ca
71 73 78 1 119.880 4.033376E+02 ; C71-C73-H78, prebuilt ca-ca-ha
77 73 78 1 119.880 4.033376E+02 ; C77-C73-H78, prebuilt ca-ca-ha
72 75 77 1 120.020 5.573088E+02 ; C72-C75-C77, prebuilt ca-ca-ca
72 75 79 1 119.880 4.033376E+02 ; C72-C75-H79, prebuilt ca-ca-ha
77 75 79 1 119.880 4.033376E+02 ; C77-C75-H79, prebuilt ca-ca-ha
73 77 75 1 120.020 5.573088E+02 ; C73-C77-C75, prebuilt ca-ca-ca
73 77 80 1 119.880 4.033376E+02 ; C73-C77-H80, prebuilt ca-ca-ha
75 77 80 1 119.880 4.033376E+02 ; C75-C77-H80, prebuilt ca-ca-ha
10 81 82 1 120.770 5.313680E+02 ; C10-C81-C82, prebuilt c3-ca-ca
10 81 83 1 120.770 5.313680E+02 ; C10-C81-C83, prebuilt c3-ca-ca
82 81 83 1 120.020 5.573088E+02 ; C82-C81-C83, prebuilt ca-ca-ca
81 82 84 1 120.020 5.573088E+02 ; C81-C82-C84, prebuilt ca-ca-ca
81 82 85 1 119.880 4.033376E+02 ; C81-C82-H85, prebuilt ca-ca-ha
84 82 85 1 119.880 4.033376E+02 ; C84-C82-H85, prebuilt ca-ca-ha
81 83 86 1 120.020 5.573088E+02 ; C81-C83-C86, prebuilt ca-ca-ca
81 83 87 1 119.880 4.033376E+02 ; C81-C83-H87, prebuilt ca-ca-ha
86 83 87 1 119.880 4.033376E+02 ; C86-C83-H87, prebuilt ca-ca-ha
82 84 88 1 120.020 5.573088E+02 ; C82-C84-C88, prebuilt ca-ca-ca
82 84 89 1 119.880 4.033376E+02 ; C82-C84-H89, prebuilt ca-ca-ha
88 84 89 1 119.880 4.033376E+02 ; C88-C84-H89, prebuilt ca-ca-ha
83 86 88 1 120.020 5.573088E+02 ; C83-C86-C88, prebuilt ca-ca-ca
83 86 90 1 119.880 4.033376E+02 ; C83-C86-H90, prebuilt ca-ca-ha
88 86 90 1 119.880 4.033376E+02 ; C88-C86-H90, prebuilt ca-ca-ha
84 88 86 1 120.020 5.573088E+02 ; C84-C88-C86, prebuilt ca-ca-ca
84 88 91 1 119.880 4.033376E+02 ; C84-C88-H91, prebuilt ca-ca-ha
86 88 91 1 119.880 4.033376E+02 ; C86-C88-H91, prebuilt ca-ca-ha
[ dihedrals ] ; propers
; atom_i atom_j atom_k atom_l functype d0 (Deg.) k (kJ/mol/rad^2) ; Case of functype=2
; atom_i atom_j atom_k atom_l functype phase (Deg.) kd (kJ/mol) pn ; Case of functype=9
1 2 3 4 9 180.000 15.16700 2 ; C1-C2-C3-C4, prebuilt X-ca-ca-X
1 2 3 10 9 180.000 15.16700 2 ; C1-C2-C3-C10, prebuilt X-ca-ca-X
1 2 15 16 9 180.000 3.76560 2 ; C1-C2-O15-H16, prebuilt X-ca-oh-X
1 6 5 4 9 180.000 15.16700 2 ; C1-C6-C5-C4, prebuilt X-ca-ca-X
1 6 5 8 9 180.000 15.16700 2 ; C1-C6-C5-C8, prebuilt X-ca-ca-X
1 6 21 22 9 0.000 0.00000 2 ; C1-C6-C21-H22, prebuilt X-c3-ca-X
1 6 21 23 9 0.000 0.00000 2 ; C1-C6-C21-H23, prebuilt X-c3-ca-X
1 6 21 24 9 0.000 0.00000 2 ; C1-C6-C21-C24, prebuilt X-c3-ca-X
2 1 6 5 9 180.000 15.16700 2 ; C2-C1-C6-C5, prebuilt X-ca-ca-X
2 1 6 21 9 180.000 15.16700 2 ; C2-C1-C6-C21, prebuilt X-ca-ca-X
2 1 17 18 9 180.000 5.43920 2 ; C2-C1-S17-O18, prebuilt X-ca-s6-X
2 1 17 19 9 180.000 5.43920 2 ; C2-C1-S17-O19, prebuilt X-ca-s6-X
2 1 17 20 9 180.000 5.43920 2 ; C2-C1-S17-O20, prebuilt X-ca-s6-X
2 3 4 5 9 180.000 15.16700 2 ; C2-C3-C4-C5, prebuilt X-ca-ca-X
2 3 4 7 9 180.000 15.16700 2 ; C2-C3-C4-H7, prebuilt X-ca-ca-X
2 3 10 11 9 0.000 0.00000 2 ; C2-C3-C10-H11, prebuilt X-c3-ca-X
2 3 10 12 9 0.000 0.00000 2 ; C2-C3-C10-C12, prebuilt X-c3-ca-X
2 3 10 81 9 0.000 0.00000 2 ; C2-C3-C10-C81, prebuilt X-c3-ca-X
3 2 1 6 9 180.000 15.16700 2 ; C3-C2-C1-C6, prebuilt X-ca-ca-X
3 2 1 17 9 180.000 15.16700 2 ; C3-C2-C1-S17, prebuilt X-ca-ca-X
3 2 15 16 9 180.000 3.76560 2 ; C3-C2-O15-H16, prebuilt X-ca-oh-X
3 4 5 6 9 180.000 15.16700 2 ; C3-C4-C5-C6, prebuilt X-ca-ca-X
3 4 5 8 9 180.000 15.16700 2 ; C3-C4-C5-C8, prebuilt X-ca-ca-X
3 10 12 13 9 0.000 0.65084 3 ; C3-C10-C12-H13, prebuilt X-c3-c3-X
3 10 12 14 9 0.000 0.65084 3 ; C3-C10-C12-H14, prebuilt X-c3-c3-X
3 10 12 65 9 0.000 0.65084 3 ; C3-C10-C12-H65, prebuilt X-c3-c3-X
3 10 81 82 9 0.000 0.00000 2 ; C3-C10-C81-C82, prebuilt X-c3-ca-X
3 10 81 83 9 0.000 0.00000 2 ; C3-C10-C81-C83, prebuilt X-c3-ca-X
4 3 2 15 9 180.000 15.16700 2 ; C4-C3-C2-O15, prebuilt X-ca-ca-X
4 3 10 11 9 0.000 0.00000 2 ; C4-C3-C10-H11, prebuilt X-c3-ca-X
4 3 10 12 9 0.000 0.00000 2 ; C4-C3-C10-C12, prebuilt X-c3-ca-X
4 3 10 81 9 0.000 0.00000 2 ; C4-C3-C10-C81, prebuilt X-c3-ca-X
4 5 6 21 9 180.000 15.16700 2 ; C4-C5-C6-C21, prebuilt X-ca-ca-X
4 5 8 9 9 0.000 0.00000 2 ; C4-C5-C8-H9, prebuilt X-c3-ca-X
4 5 8 66 9 0.000 0.00000 2 ; C4-C5-C8-C66, prebuilt X-c3-ca-X
4 5 8 70 9 0.000 0.00000 2 ; C4-C5-C8-C70, prebuilt X-c3-ca-X
5 4 3 10 9 180.000 15.16700 2 ; C5-C4-C3-C10, prebuilt X-ca-ca-X
5 6 1 17 9 180.000 15.16700 2 ; C5-C6-C1-S17, prebuilt X-ca-ca-X
5 6 21 22 9 0.000 0.00000 2 ; C5-C6-C21-H22, prebuilt X-c3-ca-X
5 6 21 23 9 0.000 0.00000 2 ; C5-C6-C21-H23, prebuilt X-c3-ca-X
5 6 21 24 9 0.000 0.00000 2 ; C5-C6-C21-C24, prebuilt X-c3-ca-X
5 8 66 67 9 0.000 0.65084 3 ; C5-C8-C66-H67, prebuilt X-c3-c3-X
5 8 66 68 9 0.000 0.65084 3 ; C5-C8-C66-H68, prebuilt X-c3-c3-X
5 8 66 69 9 0.000 0.65084 3 ; C5-C8-C66-H69, prebuilt X-c3-c3-X
5 8 70 71 9 0.000 0.00000 2 ; C5-C8-C70-C71, prebuilt X-c3-ca-X
5 8 70 72 9 0.000 0.00000 2 ; C5-C8-C70-C72, prebuilt X-c3-ca-X
6 1 2 15 9 180.000 15.16700 2 ; C6-C1-C2-O15, prebuilt X-ca-ca-X
6 1 17 18 9 180.000 5.43920 2 ; C6-C1-S17-O18, prebuilt X-ca-s6-X
6 1 17 19 9 180.000 5.43920 2 ; C6-C1-S17-O19, prebuilt X-ca-s6-X
6 1 17 20 9 180.000 5.43920 2 ; C6-C1-S17-O20, prebuilt X-ca-s6-X
6 5 4 7 9 180.000 15.16700 2 ; C6-C5-C4-H7, prebuilt X-ca-ca-X
6 5 8 9 9 0.000 0.00000 2 ; C6-C5-C8-H9, prebuilt X-c3-ca-X
6 5 8 66 9 0.000 0.00000 2 ; C6-C5-C8-C66, prebuilt X-c3-ca-X
6 5 8 70 9 0.000 0.00000 2 ; C6-C5-C8-C70, prebuilt X-c3-ca-X
6 21 24 25 9 0.000 0.65084 3 ; C6-C21-C24-H25, prebuilt X-c3-c3-X
6 21 24 26 9 0.000 0.65084 3 ; C6-C21-C24-H26, prebuilt X-c3-c3-X
6 21 24 27 9 0.000 0.65084 3 ; C6-C21-C24-C27, prebuilt X-c3-c3-X
7 4 3 10 9 180.000 15.16700 2 ; H7-C4-C3-C10, prebuilt X-ca-ca-X
7 4 5 8 9 180.000 15.16700 2 ; H7-C4-C5-C8, prebuilt X-ca-ca-X
8 5 6 21 9 180.000 15.16700 2 ; C8-C5-C6-C21, prebuilt X-ca-ca-X
8 70 71 73 9 180.000 15.16700 2 ; C8-C70-C71-C73, prebuilt X-ca-ca-X
8 70 71 74 9 180.000 15.16700 2 ; C8-C70-C71-H74, prebuilt X-ca-ca-X
8 70 72 75 9 180.000 15.16700 2 ; C8-C70-C72-C75, prebuilt X-ca-ca-X
8 70 72 76 9 180.000 15.16700 2 ; C8-C70-C72-H76, prebuilt X-ca-ca-X
9 8 66 67 9 0.000 0.62760 3 ; H9-C8-C66-H67, prebuilt hc-c3-c3-hc
9 8 66 68 9 0.000 0.62760 3 ; H9-C8-C66-H68, prebuilt hc-c3-c3-hc
9 8 66 69 9 0.000 0.62760 3 ; H9-C8-C66-H69, prebuilt hc-c3-c3-hc
9 8 70 71 9 0.000 0.00000 2 ; H9-C8-C70-C71, prebuilt X-c3-ca-X
9 8 70 72 9 0.000 0.00000 2 ; H9-C8-C70-C72, prebuilt X-c3-ca-X
10 3 2 15 9 180.000 15.16700 2 ; C10-C3-C2-O15, prebuilt X-ca-ca-X
10 81 82 84 9 180.000 15.16700 2 ; C10-C81-C82-C84, prebuilt X-ca-ca-X
10 81 82 85 9 180.000 15.16700 2 ; C10-C81-C82-H85, prebuilt X-ca-ca-X
10 81 83 86 9 180.000 15.16700 2 ; C10-C81-C83-C86, prebuilt X-ca-ca-X
10 81 83 87 9 180.000 15.16700 2 ; C10-C81-C83-H87, prebuilt X-ca-ca-X
11 10 12 13 9 0.000 0.62760 3 ; H11-C10-C12-H13, prebuilt hc-c3-c3-hc
11 10 12 14 9 0.000 0.62760 3 ; H11-C10-C12-H14, prebuilt hc-c3-c3-hc
11 10 12 65 9 0.000 0.62760 3 ; H11-C10-C12-H65, prebuilt hc-c3-c3-hc
11 10 81 82 9 0.000 0.00000 2 ; H11-C10-C81-C82, prebuilt X-c3-ca-X
11 10 81 83 9 0.000 0.00000 2 ; H11-C10-C81-C83, prebuilt X-c3-ca-X
12 10 81 82 9 0.000 0.00000 2 ; C12-C10-C81-C82, prebuilt X-c3-ca-X
12 10 81 83 9 0.000 0.00000 2 ; C12-C10-C81-C83, prebuilt X-c3-ca-X
13 12 10 81 9 0.000 0.65084 3 ; H13-C12-C10-C81, prebuilt X-c3-c3-X
14 12 10 81 9 0.000 0.65084 3 ; H14-C12-C10-C81, prebuilt X-c3-c3-X
15 2 1 17 9 180.000 15.16700 2 ; O15-C2-C1-S17, prebuilt X-ca-ca-X
17 1 6 21 9 180.000 15.16700 2 ; S17-C1-C6-C21, prebuilt X-ca-ca-X
21 24 27 28 9 0.000 0.66944 3 ; C21-C24-C27-H28, prebuilt hc-c3-c3-c3
21 24 27 29 9 0.000 0.66944 3 ; C21-C24-C27-H29, prebuilt hc-c3-c3-c3
21 24 27 30 9 0.000 0.75312 3 ; C21-C24-C27-C30, prebuilt c3-c3-c3-c3
21 24 27 30 9 180.000 1.04600 2 ; C21-C24-C27-C30, prebuilt c3-c3-c3-c3
21 24 27 30 9 180.000 0.83680 1 ; C21-C24-C27-C30, prebuilt c3-c3-c3-c3
22 21 24 25 9 0.000 0.62760 3 ; H22-C21-C24-H25, prebuilt hc-c3-c3-hc
22 21 24 26 9 0.000 0.62760 3 ; H22-C21-C24-H26, prebuilt hc-c3-c3-hc
22 21 24 27 9 0.000 0.66944 3 ; H22-C21-C24-C27, prebuilt hc-c3-c3-c3
23 21 24 25 9 0.000 0.62760 3 ; H23-C21-C24-H25, prebuilt hc-c3-c3-hc
23 21 24 26 9 0.000 0.62760 3 ; H23-C21-C24-H26, prebuilt hc-c3-c3-hc
23 21 24 27 9 0.000 0.66944 3 ; H23-C21-C24-C27, prebuilt hc-c3-c3-c3
24 27 30 31 9 0.000 0.66944 3 ; C24-C27-C30-H31, prebuilt hc-c3-c3-c3
24 27 30 32 9 0.000 0.66944 3 ; C24-C27-C30-H32, prebuilt hc-c3-c3-c3
24 27 30 33 9 0.000 0.75312 3 ; C24-C27-C30-C33, prebuilt c3-c3-c3-c3
24 27 30 33 9 180.000 1.04600 2 ; C24-C27-C30-C33, prebuilt c3-c3-c3-c3
24 27 30 33 9 180.000 0.83680 1 ; C24-C27-C30-C33, prebuilt c3-c3-c3-c3
25 24 27 28 9 0.000 0.62760 3 ; H25-C24-C27-H28, prebuilt hc-c3-c3-hc
25 24 27 29 9 0.000 0.62760 3 ; H25-C24-C27-H29, prebuilt hc-c3-c3-hc
25 24 27 30 9 0.000 0.66944 3 ; H25-C24-C27-C30, prebuilt hc-c3-c3-c3
26 24 27 28 9 0.000 0.62760 3 ; H26-C24-C27-H28, prebuilt hc-c3-c3-hc
26 24 27 29 9 0.000 0.62760 3 ; H26-C24-C27-H29, prebuilt hc-c3-c3-hc
26 24 27 30 9 0.000 0.66944 3 ; H26-C24-C27-C30, prebuilt hc-c3-c3-c3
27 30 33 34 9 0.000 0.66944 3 ; C27-C30-C33-H34, prebuilt hc-c3-c3-c3
27 30 33 35 9 0.000 0.66944 3 ; C27-C30-C33-H35, prebuilt hc-c3-c3-c3
27 30 33 36 9 0.000 0.75312 3 ; C27-C30-C33-C36, prebuilt c3-c3-c3-c3
27 30 33 36 9 180.000 1.04600 2 ; C27-C30-C33-C36, prebuilt c3-c3-c3-c3
27 30 33 36 9 180.000 0.83680 1 ; C27-C30-C33-C36, prebuilt c3-c3-c3-c3
28 27 30 31 9 0.000 0.62760 3 ; H28-C27-C30-H31, prebuilt hc-c3-c3-hc
28 27 30 32 9 0.000 0.62760 3 ; H28-C27-C30-H32, prebuilt hc-c3-c3-hc
28 27 30 33 9 0.000 0.66944 3 ; H28-C27-C30-C33, prebuilt hc-c3-c3-c3
29 27 30 31 9 0.000 0.62760 3 ; H29-C27-C30-H31, prebuilt hc-c3-c3-hc
29 27 30 32 9 0.000 0.62760 3 ; H29-C27-C30-H32, prebuilt hc-c3-c3-hc
29 27 30 33 9 0.000 0.66944 3 ; H29-C27-C30-C33, prebuilt hc-c3-c3-c3
30 33 36 37 9 0.000 0.66944 3 ; C30-C33-C36-H37, prebuilt hc-c3-c3-c3
30 33 36 38 9 0.000 0.66944 3 ; C30-C33-C36-H38, prebuilt hc-c3-c3-c3
30 33 36 39 9 0.000 0.65084 3 ; C30-C33-C36-C39, prebuilt X-c3-c3-X
31 30 33 34 9 0.000 0.62760 3 ; H31-C30-C33-H34, prebuilt hc-c3-c3-hc
31 30 33 35 9 0.000 0.62760 3 ; H31-C30-C33-H35, prebuilt hc-c3-c3-hc
31 30 33 36 9 0.000 0.66944 3 ; H31-C30-C33-C36, prebuilt hc-c3-c3-c3
32 30 33 34 9 0.000 0.62760 3 ; H32-C30-C33-H34, prebuilt hc-c3-c3-hc
32 30 33 35 9 0.000 0.62760 3 ; H32-C30-C33-H35, prebuilt hc-c3-c3-hc
32 30 33 36 9 0.000 0.66944 3 ; H32-C30-C33-C36, prebuilt hc-c3-c3-c3
33 36 39 40 9 0.000 0.00000 2 ; C33-C36-C39-H40, prebuilt X-c2-c3-X
33 36 39 41 9 0.000 0.00000 2 ; C33-C36-C39-C41, prebuilt X-c2-c3-X
34 33 36 37 9 0.000 0.62760 3 ; H34-C33-C36-H37, prebuilt hc-c3-c3-hc
34 33 36 38 9 0.000 0.62760 3 ; H34-C33-C36-H38, prebuilt hc-c3-c3-hc
34 33 36 39 9 0.000 0.65084 3 ; H34-C33-C36-C39, prebuilt X-c3-c3-X
35 33 36 37 9 0.000 0.62760 3 ; H35-C33-C36-H37, prebuilt hc-c3-c3-hc
35 33 36 38 9 0.000 0.62760 3 ; H35-C33-C36-H38, prebuilt hc-c3-c3-hc
35 33 36 39 9 0.000 0.65084 3 ; H35-C33-C36-C39, prebuilt X-c3-c3-X
36 39 41 42 9 180.000 27.82360 2 ; C36-C39-C41-H42, prebuilt X-c2-c2-X
36 39 41 43 9 180.000 27.82360 2 ; C36-C39-C41-C43, prebuilt c3-c2-c2-c3
36 39 41 43 9 180.000 7.94960 1 ; C36-C39-C41-C43, prebuilt c3-c2-c2-c3
37 36 39 40 9 0.000 0.00000 2 ; H37-C36-C39-H40, prebuilt X-c2-c3-X
37 36 39 41 9 180.000 1.58992 3 ; H37-C36-C39-C41, prebuilt hc-c3-c2-c2
37 36 39 41 9 0.000 0.00000 2 ; H37-C36-C39-C41, prebuilt hc-c3-c2-c2
37 36 39 41 9 0.000 4.81160 1 ; H37-C36-C39-C41, prebuilt hc-c3-c2-c2
38 36 39 40 9 0.000 0.00000 2 ; H38-C36-C39-H40, prebuilt X-c2-c3-X
38 36 39 41 9 180.000 1.58992 3 ; H38-C36-C39-C41, prebuilt hc-c3-c2-c2
38 36 39 41 9 0.000 0.00000 2 ; H38-C36-C39-C41, prebuilt hc-c3-c2-c2
38 36 39 41 9 0.000 4.81160 1 ; H38-C36-C39-C41, prebuilt hc-c3-c2-c2
39 41 43 44 9 180.000 1.58992 3 ; C39-C41-C43-H44, prebuilt hc-c3-c2-c2
39 41 43 44 9 0.000 0.00000 2 ; C39-C41-C43-H44, prebuilt hc-c3-c2-c2
39 41 43 44 9 0.000 4.81160 1 ; C39-C41-C43-H44, prebuilt hc-c3-c2-c2
39 41 43 45 9 180.000 1.58992 3 ; C39-C41-C43-H45, prebuilt hc-c3-c2-c2
39 41 43 45 9 0.000 0.00000 2 ; C39-C41-C43-H45, prebuilt hc-c3-c2-c2
39 41 43 45 9 0.000 4.81160 1 ; C39-C41-C43-H45, prebuilt hc-c3-c2-c2
39 41 43 46 9 0.000 0.00000 2 ; C39-C41-C43-C46, prebuilt X-c2-c3-X
40 39 41 42 9 180.000 27.82360 2 ; H40-C39-C41-H42, prebuilt X-c2-c2-X
40 39 41 43 9 180.000 27.82360 2 ; H40-C39-C41-C43, prebuilt X-c2-c2-X
41 43 46 47 9 0.000 0.65084 3 ; C41-C43-C46-H47, prebuilt X-c3-c3-X
41 43 46 48 9 0.000 0.65084 3 ; C41-C43-C46-H48, prebuilt X-c3-c3-X
41 43 46 49 9 0.000 0.65084 3 ; C41-C43-C46-C49, prebuilt X-c3-c3-X
42 41 43 44 9 0.000 0.00000 2 ; H42-C41-C43-H44, prebuilt X-c2-c3-X
42 41 43 45 9 0.000 0.00000 2 ; H42-C41-C43-H45, prebuilt X-c2-c3-X
42 41 43 46 9 0.000 0.00000 2 ; H42-C41-C43-C46, prebuilt X-c2-c3-X
43 46 49 50 9 0.000 0.66944 3 ; C43-C46-C49-H50, prebuilt hc-c3-c3-c3
43 46 49 51 9 0.000 0.66944 3 ; C43-C46-C49-H51, prebuilt hc-c3-c3-c3
43 46 49 52 9 0.000 0.75312 3 ; C43-C46-C49-C52, prebuilt c3-c3-c3-c3
43 46 49 52 9 180.000 1.04600 2 ; C43-C46-C49-C52, prebuilt c3-c3-c3-c3
43 46 49 52 9 180.000 0.83680 1 ; C43-C46-C49-C52, prebuilt c3-c3-c3-c3
44 43 46 47 9 0.000 0.62760 3 ; H44-C43-C46-H47, prebuilt hc-c3-c3-hc
44 43 46 48 9 0.000 0.62760 3 ; H44-C43-C46-H48, prebuilt hc-c3-c3-hc
44 43 46 49 9 0.000 0.66944 3 ; H44-C43-C46-C49, prebuilt hc-c3-c3-c3
45 43 46 47 9 0.000 0.62760 3 ; H45-C43-C46-H47, prebuilt hc-c3-c3-hc
45 43 46 48 9 0.000 0.62760 3 ; H45-C43-C46-H48, prebuilt hc-c3-c3-hc
45 43 46 49 9 0.000 0.66944 3 ; H45-C43-C46-C49, prebuilt hc-c3-c3-c3
46 49 52 53 9 0.000 0.66944 3 ; C46-C49-C52-H53, prebuilt hc-c3-c3-c3
46 49 52 54 9 0.000 0.66944 3 ; C46-C49-C52-H54, prebuilt hc-c3-c3-c3
46 49 52 55 9 0.000 0.75312 3 ; C46-C49-C52-C55, prebuilt c3-c3-c3-c3
46 49 52 55 9 180.000 1.04600 2 ; C46-C49-C52-C55, prebuilt c3-c3-c3-c3
46 49 52 55 9 180.000 0.83680 1 ; C46-C49-C52-C55, prebuilt c3-c3-c3-c3
47 46 49 50 9 0.000 0.62760 3 ; H47-C46-C49-H50, prebuilt hc-c3-c3-hc
47 46 49 51 9 0.000 0.62760 3 ; H47-C46-C49-H51, prebuilt hc-c3-c3-hc
47 46 49 52 9 0.000 0.66944 3 ; H47-C46-C49-C52, prebuilt hc-c3-c3-c3
48 46 49 50 9 0.000 0.62760 3 ; H48-C46-C49-H50, prebuilt hc-c3-c3-hc
48 46 49 51 9 0.000 0.62760 3 ; H48-C46-C49-H51, prebuilt hc-c3-c3-hc
48 46 49 52 9 0.000 0.66944 3 ; H48-C46-C49-C52, prebuilt hc-c3-c3-c3
49 52 55 56 9 0.000 0.66944 3 ; C49-C52-C55-H56, prebuilt hc-c3-c3-c3
49 52 55 57 9 0.000 0.66944 3 ; C49-C52-C55-H57, prebuilt hc-c3-c3-c3
49 52 55 58 9 0.000 0.75312 3 ; C49-C52-C55-C58, prebuilt c3-c3-c3-c3
49 52 55 58 9 180.000 1.04600 2 ; C49-C52-C55-C58, prebuilt c3-c3-c3-c3
49 52 55 58 9 180.000 0.83680 1 ; C49-C52-C55-C58, prebuilt c3-c3-c3-c3
50 49 52 53 9 0.000 0.62760 3 ; H50-C49-C52-H53, prebuilt hc-c3-c3-hc
50 49 52 54 9 0.000 0.62760 3 ; H50-C49-C52-H54, prebuilt hc-c3-c3-hc
50 49 52 55 9 0.000 0.66944 3 ; H50-C49-C52-C55, prebuilt hc-c3-c3-c3
51 49 52 53 9 0.000 0.62760 3 ; H51-C49-C52-H53, prebuilt hc-c3-c3-hc
51 49 52 54 9 0.000 0.62760 3 ; H51-C49-C52-H54, prebuilt hc-c3-c3-hc
51 49 52 55 9 0.000 0.66944 3 ; H51-C49-C52-C55, prebuilt hc-c3-c3-c3
52 55 58 59 9 0.000 0.66944 3 ; C52-C55-C58-H59, prebuilt hc-c3-c3-c3
52 55 58 60 9 0.000 0.66944 3 ; C52-C55-C58-H60, prebuilt hc-c3-c3-c3
52 55 58 61 9 0.000 0.75312 3 ; C52-C55-C58-C61, prebuilt c3-c3-c3-c3
52 55 58 61 9 180.000 1.04600 2 ; C52-C55-C58-C61, prebuilt c3-c3-c3-c3
52 55 58 61 9 180.000 0.83680 1 ; C52-C55-C58-C61, prebuilt c3-c3-c3-c3
53 52 55 56 9 0.000 0.62760 3 ; H53-C52-C55-H56, prebuilt hc-c3-c3-hc
53 52 55 57 9 0.000 0.62760 3 ; H53-C52-C55-H57, prebuilt hc-c3-c3-hc
53 52 55 58 9 0.000 0.66944 3 ; H53-C52-C55-C58, prebuilt hc-c3-c3-c3
54 52 55 56 9 0.000 0.62760 3 ; H54-C52-C55-H56, prebuilt hc-c3-c3-hc
54 52 55 57 9 0.000 0.62760 3 ; H54-C52-C55-H57, prebuilt hc-c3-c3-hc
54 52 55 58 9 0.000 0.66944 3 ; H54-C52-C55-C58, prebuilt hc-c3-c3-c3
55 58 61 62 9 0.000 0.66944 3 ; C55-C58-C61-H62, prebuilt hc-c3-c3-c3
55 58 61 63 9 0.000 0.66944 3 ; C55-C58-C61-H63, prebuilt hc-c3-c3-c3
55 58 61 64 9 0.000 0.66944 3 ; C55-C58-C61-H64, prebuilt hc-c3-c3-c3
56 55 58 59 9 0.000 0.62760 3 ; H56-C55-C58-H59, prebuilt hc-c3-c3-hc
56 55 58 60 9 0.000 0.62760 3 ; H56-C55-C58-H60, prebuilt hc-c3-c3-hc
56 55 58 61 9 0.000 0.66944 3 ; H56-C55-C58-C61, prebuilt hc-c3-c3-c3
57 55 58 59 9 0.000 0.62760 3 ; H57-C55-C58-H59, prebuilt hc-c3-c3-hc
57 55 58 60 9 0.000 0.62760 3 ; H57-C55-C58-H60, prebuilt hc-c3-c3-hc
57 55 58 61 9 0.000 0.66944 3 ; H57-C55-C58-C61, prebuilt hc-c3-c3-c3
59 58 61 62 9 0.000 0.62760 3 ; H59-C58-C61-H62, prebuilt hc-c3-c3-hc
59 58 61 63 9 0.000 0.62760 3 ; H59-C58-C61-H63, prebuilt hc-c3-c3-hc
59 58 61 64 9 0.000 0.62760 3 ; H59-C58-C61-H64, prebuilt hc-c3-c3-hc
60 58 61 62 9 0.000 0.62760 3 ; H60-C58-C61-H62, prebuilt hc-c3-c3-hc
60 58 61 63 9 0.000 0.62760 3 ; H60-C58-C61-H63, prebuilt hc-c3-c3-hc
60 58 61 64 9 0.000 0.62760 3 ; H60-C58-C61-H64, prebuilt hc-c3-c3-hc
65 12 10 81 9 0.000 0.65084 3 ; H65-C12-C10-C81, prebuilt X-c3-c3-X
66 8 70 71 9 0.000 0.00000 2 ; C66-C8-C70-C71, prebuilt X-c3-ca-X
66 8 70 72 9 0.000 0.00000 2 ; C66-C8-C70-C72, prebuilt X-c3-ca-X
67 66 8 70 9 0.000 0.65084 3 ; H67-C66-C8-C70, prebuilt X-c3-c3-X
68 66 8 70 9 0.000 0.65084 3 ; H68-C66-C8-C70, prebuilt X-c3-c3-X
69 66 8 70 9 0.000 0.65084 3 ; H69-C66-C8-C70, prebuilt X-c3-c3-X
70 71 73 77 9 180.000 15.16700 2 ; C70-C71-C73-C77, prebuilt X-ca-ca-X
70 71 73 78 9 180.000 15.16700 2 ; C70-C71-C73-H78, prebuilt X-ca-ca-X
70 72 75 77 9 180.000 15.16700 2 ; C70-C72-C75-C77, prebuilt X-ca-ca-X
70 72 75 79 9 180.000 15.16700 2 ; C70-C72-C75-H79, prebuilt X-ca-ca-X
71 70 72 75 9 180.000 15.16700 2 ; C71-C70-C72-C75, prebuilt X-ca-ca-X
71 70 72 76 9 180.000 15.16700 2 ; C71-C70-C72-H76, prebuilt X-ca-ca-X
71 73 77 75 9 180.000 15.16700 2 ; C71-C73-C77-C75, prebuilt X-ca-ca-X
71 73 77 80 9 180.000 15.16700 2 ; C71-C73-C77-H80, prebuilt X-ca-ca-X
72 70 71 73 9 180.000 15.16700 2 ; C72-C70-C71-C73, prebuilt X-ca-ca-X
72 70 71 74 9 180.000 15.16700 2 ; C72-C70-C71-H74, prebuilt X-ca-ca-X
72 75 77 73 9 180.000 15.16700 2 ; C72-C75-C77-C73, prebuilt X-ca-ca-X
72 75 77 80 9 180.000 15.16700 2 ; C72-C75-C77-H80, prebuilt X-ca-ca-X
73 77 75 79 9 180.000 15.16700 2 ; C73-C77-C75-H79, prebuilt X-ca-ca-X
74 71 73 77 9 180.000 15.16700 2 ; H74-C71-C73-C77, prebuilt X-ca-ca-X
74 71 73 78 9 180.000 15.16700 2 ; H74-C71-C73-H78, prebuilt X-ca-ca-X
75 77 73 78 9 180.000 15.16700 2 ; C75-C77-C73-H78, prebuilt X-ca-ca-X
76 72 75 77 9 180.000 15.16700 2 ; H76-C72-C75-C77, prebuilt X-ca-ca-X
76 72 75 79 9 180.000 15.16700 2 ; H76-C72-C75-H79, prebuilt X-ca-ca-X
78 73 77 80 9 180.000 15.16700 2 ; H78-C73-C77-H80, prebuilt X-ca-ca-X
79 75 77 80 9 180.000 15.16700 2 ; H79-C75-C77-H80, prebuilt X-ca-ca-X
81 82 84 88 9 180.000 15.16700 2 ; C81-C82-C84-C88, prebuilt X-ca-ca-X
81 82 84 89 9 180.000 15.16700 2 ; C81-C82-C84-H89, prebuilt X-ca-ca-X
81 83 86 88 9 180.000 15.16700 2 ; C81-C83-C86-C88, prebuilt X-ca-ca-X
81 83 86 90 9 180.000 15.16700 2 ; C81-C83-C86-H90, prebuilt X-ca-ca-X
82 81 83 86 9 180.000 15.16700 2 ; C82-C81-C83-C86, prebuilt X-ca-ca-X
82 81 83 87 9 180.000 15.16700 2 ; C82-C81-C83-H87, prebuilt X-ca-ca-X
82 84 88 86 9 180.000 15.16700 2 ; C82-C84-C88-C86, prebuilt X-ca-ca-X
82 84 88 91 9 180.000 15.16700 2 ; C82-C84-C88-H91, prebuilt X-ca-ca-X
83 81 82 84 9 180.000 15.16700 2 ; C83-C81-C82-C84, prebuilt X-ca-ca-X
83 81 82 85 9 180.000 15.16700 2 ; C83-C81-C82-H85, prebuilt X-ca-ca-X
83 86 88 84 9 180.000 15.16700 2 ; C83-C86-C88-C84, prebuilt X-ca-ca-X
83 86 88 91 9 180.000 15.16700 2 ; C83-C86-C88-H91, prebuilt X-ca-ca-X
84 88 86 90 9 180.000 15.16700 2 ; C84-C88-C86-H90, prebuilt X-ca-ca-X
85 82 84 88 9 180.000 15.16700 2 ; H85-C82-C84-C88, prebuilt X-ca-ca-X
85 82 84 89 9 180.000 15.16700 2 ; H85-C82-C84-H89, prebuilt X-ca-ca-X
86 88 84 89 9 180.000 15.16700 2 ; C86-C88-C84-H89, prebuilt X-ca-ca-X
87 83 86 88 9 180.000 15.16700 2 ; H87-C83-C86-C88, prebuilt X-ca-ca-X
87 83 86 90 9 180.000 15.16700 2 ; H87-C83-C86-H90, prebuilt X-ca-ca-X
89 84 88 91 9 180.000 15.16700 2 ; H89-C84-C88-H91, prebuilt X-ca-ca-X
90 86 88 91 9 180.000 15.16700 2 ; H90-C86-C88-H91, prebuilt X-ca-ca-X
[ pairs ] ; Yielded based on rotatable dihedrals
; atom_i atom_j functype
1 4 1 ; C1-C2-C3-C4
1 10 1 ; C1-C2-C3-C10
1 16 1 ; C1-C2-O15-H16
1 8 1 ; C1-C6-C5-C8
1 22 1 ; C1-C6-C21-H22
1 23 1 ; C1-C6-C21-H23
1 24 1 ; C1-C6-C21-C24
2 5 1 ; C2-C1-C6-C5
2 21 1 ; C2-C1-C6-C21
2 18 1 ; C2-C1-S17-O18
2 19 1 ; C2-C1-S17-O19
2 20 1 ; C2-C1-S17-O20
2 7 1 ; C2-C3-C4-H7
2 11 1 ; C2-C3-C10-H11
2 12 1 ; C2-C3-C10-C12
2 81 1 ; C2-C3-C10-C81
3 6 1 ; C3-C2-C1-C6
3 17 1 ; C3-C2-C1-S17
3 16 1 ; C3-C2-O15-H16
3 8 1 ; C3-C4-C5-C8
3 13 1 ; C3-C10-C12-H13
3 14 1 ; C3-C10-C12-H14
3 65 1 ; C3-C10-C12-H65
3 82 1 ; C3-C10-C81-C82
3 83 1 ; C3-C10-C81-C83
4 15 1 ; C4-C3-C2-O15
4 11 1 ; C4-C3-C10-H11
4 12 1 ; C4-C3-C10-C12
4 81 1 ; C4-C3-C10-C81
4 21 1 ; C4-C5-C6-C21
4 9 1 ; C4-C5-C8-H9
4 66 1 ; C4-C5-C8-C66
4 70 1 ; C4-C5-C8-C70
5 10 1 ; C5-C4-C3-C10
5 17 1 ; C5-C6-C1-S17
5 22 1 ; C5-C6-C21-H22
5 23 1 ; C5-C6-C21-H23
5 24 1 ; C5-C6-C21-C24
5 67 1 ; C5-C8-C66-H67
5 68 1 ; C5-C8-C66-H68
5 69 1 ; C5-C8-C66-H69
5 71 1 ; C5-C8-C70-C71
5 72 1 ; C5-C8-C70-C72
6 15 1 ; C6-C1-C2-O15
6 18 1 ; C6-C1-S17-O18
6 19 1 ; C6-C1-S17-O19
6 20 1 ; C6-C1-S17-O20
6 7 1 ; C6-C5-C4-H7
6 9 1 ; C6-C5-C8-H9
6 66 1 ; C6-C5-C8-C66
6 70 1 ; C6-C5-C8-C70
6 25 1 ; C6-C21-C24-H25
6 26 1 ; C6-C21-C24-H26
6 27 1 ; C6-C21-C24-C27
7 10 1 ; H7-C4-C3-C10
7 8 1 ; H7-C4-C5-C8
8 21 1 ; C8-C5-C6-C21
8 73 1 ; C8-C70-C71-C73
8 74 1 ; C8-C70-C71-H74
8 75 1 ; C8-C70-C72-C75
8 76 1 ; C8-C70-C72-H76
9 67 1 ; H9-C8-C66-H67
9 68 1 ; H9-C8-C66-H68
9 69 1 ; H9-C8-C66-H69
9 71 1 ; H9-C8-C70-C71
9 72 1 ; H9-C8-C70-C72
10 15 1 ; C10-C3-C2-O15
10 84 1 ; C10-C81-C82-C84
10 85 1 ; C10-C81-C82-H85
10 86 1 ; C10-C81-C83-C86
10 87 1 ; C10-C81-C83-H87
11 13 1 ; H11-C10-C12-H13
11 14 1 ; H11-C10-C12-H14
11 65 1 ; H11-C10-C12-H65
11 82 1 ; H11-C10-C81-C82
11 83 1 ; H11-C10-C81-C83
12 82 1 ; C12-C10-C81-C82
12 83 1 ; C12-C10-C81-C83
13 81 1 ; H13-C12-C10-C81
14 81 1 ; H14-C12-C10-C81
15 17 1 ; O15-C2-C1-S17
17 21 1 ; S17-C1-C6-C21
21 28 1 ; C21-C24-C27-H28
21 29 1 ; C21-C24-C27-H29
21 30 1 ; C21-C24-C27-C30
22 25 1 ; H22-C21-C24-H25
22 26 1 ; H22-C21-C24-H26
22 27 1 ; H22-C21-C24-C27
23 25 1 ; H23-C21-C24-H25
23 26 1 ; H23-C21-C24-H26
23 27 1 ; H23-C21-C24-C27
24 31 1 ; C24-C27-C30-H31
24 32 1 ; C24-C27-C30-H32
24 33 1 ; C24-C27-C30-C33
25 28 1 ; H25-C24-C27-H28
25 29 1 ; H25-C24-C27-H29
25 30 1 ; H25-C24-C27-C30
26 28 1 ; H26-C24-C27-H28
26 29 1 ; H26-C24-C27-H29
26 30 1 ; H26-C24-C27-C30
27 34 1 ; C27-C30-C33-H34
27 35 1 ; C27-C30-C33-H35
27 36 1 ; C27-C30-C33-C36
28 31 1 ; H28-C27-C30-H31
28 32 1 ; H28-C27-C30-H32
28 33 1 ; H28-C27-C30-C33
29 31 1 ; H29-C27-C30-H31
29 32 1 ; H29-C27-C30-H32
29 33 1 ; H29-C27-C30-C33
30 37 1 ; C30-C33-C36-H37
30 38 1 ; C30-C33-C36-H38
30 39 1 ; C30-C33-C36-C39
31 34 1 ; H31-C30-C33-H34
31 35 1 ; H31-C30-C33-H35
31 36 1 ; H31-C30-C33-C36
32 34 1 ; H32-C30-C33-H34
32 35 1 ; H32-C30-C33-H35
32 36 1 ; H32-C30-C33-C36
33 40 1 ; C33-C36-C39-H40
33 41 1 ; C33-C36-C39-C41
34 37 1 ; H34-C33-C36-H37
34 38 1 ; H34-C33-C36-H38
34 39 1 ; H34-C33-C36-C39
35 37 1 ; H35-C33-C36-H37
35 38 1 ; H35-C33-C36-H38
35 39 1 ; H35-C33-C36-C39
36 42 1 ; C36-C39-C41-H42
36 43 1 ; C36-C39-C41-C43
37 40 1 ; H37-C36-C39-H40
37 41 1 ; H37-C36-C39-C41
38 40 1 ; H38-C36-C39-H40
38 41 1 ; H38-C36-C39-C41
39 44 1 ; C39-C41-C43-H44
39 45 1 ; C39-C41-C43-H45
39 46 1 ; C39-C41-C43-C46
40 42 1 ; H40-C39-C41-H42
40 43 1 ; H40-C39-C41-C43
41 47 1 ; C41-C43-C46-H47
41 48 1 ; C41-C43-C46-H48
41 49 1 ; C41-C43-C46-C49
42 44 1 ; H42-C41-C43-H44
42 45 1 ; H42-C41-C43-H45
42 46 1 ; H42-C41-C43-C46
43 50 1 ; C43-C46-C49-H50
43 51 1 ; C43-C46-C49-H51
43 52 1 ; C43-C46-C49-C52
44 47 1 ; H44-C43-C46-H47
44 48 1 ; H44-C43-C46-H48
44 49 1 ; H44-C43-C46-C49
45 47 1 ; H45-C43-C46-H47
45 48 1 ; H45-C43-C46-H48
45 49 1 ; H45-C43-C46-C49
46 53 1 ; C46-C49-C52-H53
46 54 1 ; C46-C49-C52-H54
46 55 1 ; C46-C49-C52-C55
47 50 1 ; H47-C46-C49-H50
47 51 1 ; H47-C46-C49-H51
47 52 1 ; H47-C46-C49-C52
48 50 1 ; H48-C46-C49-H50
48 51 1 ; H48-C46-C49-H51
48 52 1 ; H48-C46-C49-C52
49 56 1 ; C49-C52-C55-H56
49 57 1 ; C49-C52-C55-H57
49 58 1 ; C49-C52-C55-C58
50 53 1 ; H50-C49-C52-H53
50 54 1 ; H50-C49-C52-H54
50 55 1 ; H50-C49-C52-C55
51 53 1 ; H51-C49-C52-H53
51 54 1 ; H51-C49-C52-H54
51 55 1 ; H51-C49-C52-C55
52 59 1 ; C52-C55-C58-H59
52 60 1 ; C52-C55-C58-H60
52 61 1 ; C52-C55-C58-C61
53 56 1 ; H53-C52-C55-H56
53 57 1 ; H53-C52-C55-H57
53 58 1 ; H53-C52-C55-C58
54 56 1 ; H54-C52-C55-H56
54 57 1 ; H54-C52-C55-H57
54 58 1 ; H54-C52-C55-C58
55 62 1 ; C55-C58-C61-H62
55 63 1 ; C55-C58-C61-H63
55 64 1 ; C55-C58-C61-H64
56 59 1 ; H56-C55-C58-H59
56 60 1 ; H56-C55-C58-H60
56 61 1 ; H56-C55-C58-C61
57 59 1 ; H57-C55-C58-H59
57 60 1 ; H57-C55-C58-H60
57 61 1 ; H57-C55-C58-C61
59 62 1 ; H59-C58-C61-H62
59 63 1 ; H59-C58-C61-H63
59 64 1 ; H59-C58-C61-H64
60 62 1 ; H60-C58-C61-H62
60 63 1 ; H60-C58-C61-H63
60 64 1 ; H60-C58-C61-H64
65 81 1 ; H65-C12-C10-C81
66 71 1 ; C66-C8-C70-C71
66 72 1 ; C66-C8-C70-C72
67 70 1 ; H67-C66-C8-C70
68 70 1 ; H68-C66-C8-C70
69 70 1 ; H69-C66-C8-C70
70 77 1 ; C70-C71-C73-C77
70 78 1 ; C70-C71-C73-H78
70 79 1 ; C70-C72-C75-H79
71 75 1 ; C71-C70-C72-C75
71 76 1 ; C71-C70-C72-H76
71 80 1 ; C71-C73-C77-H80
72 73 1 ; C72-C70-C71-C73
72 74 1 ; C72-C70-C71-H74
72 80 1 ; C72-C75-C77-H80
73 79 1 ; C73-C77-C75-H79
74 77 1 ; H74-C71-C73-C77
74 78 1 ; H74-C71-C73-H78
75 78 1 ; C75-C77-C73-H78
76 77 1 ; H76-C72-C75-C77
76 79 1 ; H76-C72-C75-H79
78 80 1 ; H78-C73-C77-H80
79 80 1 ; H79-C75-C77-H80
81 88 1 ; C81-C82-C84-C88
81 89 1 ; C81-C82-C84-H89
81 90 1 ; C81-C83-C86-H90
82 86 1 ; C82-C81-C83-C86
82 87 1 ; C82-C81-C83-H87
82 91 1 ; C82-C84-C88-H91
83 84 1 ; C83-C81-C82-C84
83 85 1 ; C83-C81-C82-H85
83 91 1 ; C83-C86-C88-H91
84 90 1 ; C84-C88-C86-H90
85 88 1 ; H85-C82-C84-C88
85 89 1 ; H85-C82-C84-H89
86 89 1 ; C86-C88-C84-H89
87 88 1 ; H87-C83-C86-C88
87 90 1 ; H87-C83-C86-H90
89 91 1 ; H89-C84-C88-H91
90 91 1 ; H90-C86-C88-H91
[ dihedrals ] ; impropers
; atom_i atom_j atom_k atom_l functype phase (Deg.) kd (kJ/mol) pn
2 6 1 17 4 180.000 4.60240 2 ; C2-C6-C1-S17, guess (same as GAFF X -X -ca-ha)
1 3 2 15 4 180.000 4.60240 2 ; C1-C3-C2-O15, guess (same as GAFF X -X -ca-ha)
2 4 3 10 4 180.000 4.60240 2 ; C2-C4-C3-C10, prebuilt ca-ca-ca-c3
3 5 4 7 4 180.000 4.60240 2 ; C3-C5-C4-H7, prebuilt X-X-ca-ha
4 6 5 8 4 180.000 4.60240 2 ; C4-C6-C5-C8, prebuilt ca-ca-ca-c3
1 5 6 21 4 180.000 4.60240 2 ; C1-C5-C6-C21, prebuilt ca-ca-ca-c3
36 40 39 41 4 180.000 4.60240 2 ; C36-H40-C39-C41, guess (same as GAFF X -X -ca-ha)
39 42 41 43 4 180.000 4.60240 2 ; C39-H42-C41-C43, guess (same as GAFF X -X -ca-ha)
8 71 70 72 4 180.000 4.60240 2 ; C8-C71-C70-C72, prebuilt ca-ca-ca-c3
70 73 71 74 4 180.000 4.60240 2 ; C70-C73-C71-H74, prebuilt X-X-ca-ha
70 75 72 76 4 180.000 4.60240 2 ; C70-C75-C72-H76, prebuilt X-X-ca-ha
71 77 73 78 4 180.000 4.60240 2 ; C71-C77-C73-H78, prebuilt X-X-ca-ha
72 77 75 79 4 180.000 4.60240 2 ; C72-C77-C75-H79, prebuilt X-X-ca-ha
73 75 77 80 4 180.000 4.60240 2 ; C73-C75-C77-H80, prebuilt X-X-ca-ha
10 82 81 83 4 180.000 4.60240 2 ; C10-C82-C81-C83, prebuilt ca-ca-ca-c3
81 84 82 85 4 180.000 4.60240 2 ; C81-C84-C82-H85, prebuilt X-X-ca-ha
81 86 83 87 4 180.000 4.60240 2 ; C81-C86-C83-H87, prebuilt X-X-ca-ha
82 88 84 89 4 180.000 4.60240 2 ; C82-C88-C84-H89, prebuilt X-X-ca-ha
83 88 86 90 4 180.000 4.60240 2 ; C83-C88-C86-H90, prebuilt X-X-ca-ha
84 86 88 91 4 180.000 4.60240 2 ; C84-C86-C88-H91, prebuilt X-X-ca-ha
