# Supplementary material for: Molecular Dynamics Simulation of Surface Properties in Styrene-Based Unsaturated Cardanol Sulfonate Surfactants
Source: ACS Omega. 2026 Apr 17;11(16):24309–22. doi: 10.1021/acsomega.5c13520 (PMC13129813; doi:10.1021/acsomega.5c13520)
Supplement: Supplementary file 1 [file ao5c13520_si_001.zip › D-SUCSComplete topology and structure data files for surfactant molecules/D-SUCSMolecular structure data.pdb]

TITLE      2B-SO3
REMARK   1 File created by GaussView 6.0.16
HETATM    1  C           0      -3.688  -1.136  -0.543                       C
HETATM    2  C           0      -4.986  -0.940  -0.047                       C
HETATM    3  C           0      -5.420   0.352   0.291                       C
HETATM    4  C           0      -4.548   1.440   0.158                       C
HETATM    5  C           0      -3.252   1.243  -0.335                       C
HETATM    6  C           0      -2.831  -0.038  -0.713                       C
HETATM    7  H           0      -4.874   2.422   0.434                       H
HETATM    8  C           0      -2.285   2.435  -0.461                       C
HETATM    9  H           0      -2.386   2.880  -1.430                       H
HETATM   10  C           0      -6.854   0.582   0.807                       C
HETATM   11  H           0      -6.869   0.488   1.873                       H
HETATM   12  C           0      -7.804  -0.460   0.186                       C
HETATM   13  H           0      -7.489  -1.443   0.467                       H
HETATM   14  H           0      -7.785  -0.370  -0.880                       H
HETATM   15  O           0      -5.867  -2.056   0.113                       O
HETATM   16  H           0      -5.353  -2.844   0.303                       H
HETATM   17  S           0      -3.135  -2.777  -0.960                       S
HETATM   18  O           0      -1.656  -2.693  -1.732                       O
HETATM   19  O           0      -3.007  -3.686   0.435                       O
HETATM   20  O           0      -4.222  -3.480  -2.015                       O
HETATM   21  C           0      -1.427  -0.219  -1.322                       C
HETATM   22  H           0      -1.168   0.667  -1.864                       H
HETATM   23  H           0      -1.431  -1.058  -1.985                       H
HETATM   24  C           0      -0.385  -0.447  -0.212                       C
HETATM   25  H           0      -0.393   0.384   0.462                       H
HETATM   26  H           0      -0.616  -1.342   0.327                       H
HETATM   27  C           0       1.006  -0.566  -0.863                       C
HETATM   28  H           0       1.019  -1.404  -1.528                       H
HETATM   29  H           0       1.212   0.330  -1.410                       H
HETATM   30  C           0       2.086  -0.754   0.218                       C
HETATM   31  H           0       2.063   0.076   0.894                       H
HETATM   32  H           0       1.905  -1.659   0.760                       H
HETATM   33  C           0       3.465  -0.817  -0.467                       C
HETATM   34  H           0       3.492  -1.651  -1.137                       H
HETATM   35  H           0       3.625   0.089  -1.014                       H
HETATM   36  C           0       4.575  -0.970   0.588                       C
HETATM   37  H           0       4.435  -1.881   1.131                       H
HETATM   38  H           0       4.540  -0.143   1.266                       H
HETATM   39  C           0       5.941  -0.992  -0.124                       C
HETATM   40  H           0       6.021  -1.396  -1.112                       H
HETATM   41  C           0       7.039  -0.494   0.495                       C
HETATM   42  H           0       6.964  -0.108   1.490                       H
HETATM   43  C           0       8.394  -0.480  -0.238                       C
HETATM   44  H           0       8.441  -1.306  -0.917                       H
HETATM   45  H           0       8.492   0.435  -0.782                       H
HETATM   46  C           0       9.540  -0.590   0.785                       C
HETATM   47  H           0       9.448  -1.508   1.327                       H
HETATM   48  H           0       9.490   0.233   1.467                       H
HETATM   49  C           0      10.887  -0.560   0.042                       C
HETATM   50  H           0      10.936  -1.381  -0.641                       H
HETATM   51  H           0      10.974   0.360  -0.498                       H
HETATM   52  C           0      12.041  -0.668   1.056                       C
HETATM   53  H           0      11.993   0.152   1.742                       H
HETATM   54  H           0      11.958  -1.588   1.594                       H
HETATM   55  C           0      13.383  -0.630   0.303                       C
HETATM   56  H           0      13.430  -1.448  -0.385                       H
HETATM   57  H           0      13.465   0.292  -0.234                       H
HETATM   58  C           0      14.542  -0.742   1.308                       C
HETATM   59  H           0      14.459  -1.663   1.847                       H
HETATM   60  H           0      14.499   0.077   1.995                       H
HETATM   61  C           0      15.883  -0.705   0.549                       C
HETATM   62  H           0      16.689  -0.782   1.248                       H
HETATM   63  H           0      15.927  -1.524  -0.138                       H
HETATM   64  H           0      15.963   0.217   0.011                       H
HETATM   65  H           0      -8.799  -0.288   0.539                       H
HETATM   66  C           0      -0.841   1.936  -0.268                       C
HETATM   67  H           0      -0.807   1.251   0.553                       H
HETATM   68  H           0      -0.512   1.442  -1.158                       H
HETATM   69  H           0      -0.200   2.768  -0.065                       H
HETATM   70  C           0      -2.617   3.482   0.618                       C
HETATM   71  C           0      -3.213   4.691   0.257                       C
HETATM   72  C           0      -2.323   3.223   1.956                       C
HETATM   73  C           0      -3.514   5.640   1.234                       C
HETATM   74  H           0      -3.445   4.896  -0.799                       H
HETATM   75  C           0      -2.624   4.171   2.934                       C
HETATM   76  H           0      -1.853   2.270   2.241                       H
HETATM   77  C           0      -3.220   5.380   2.573                       C
HETATM   78  H           0      -3.983   6.593   0.949                       H
HETATM   79  H           0      -2.392   3.966   3.989                       H
HETATM   80  H           0      -3.457   6.128   3.343                       H
HETATM   81  C           0      -7.318   1.996   0.410                       C
HETATM   82  C           0      -7.580   2.947   1.396                       C
HETATM   83  C           0      -7.475   2.326  -0.936                       C
HETATM   84  C           0      -8.000   4.227   1.037                       C
HETATM   85  H           0      -7.456   2.686   2.457                       H
HETATM   86  C           0      -7.895   3.606  -1.296                       C
HETATM   87  H           0      -7.268   1.576  -1.714                       H
HETATM   88  C           0      -8.157   4.557  -0.310                       C
HETATM   89  H           0      -8.208   4.977   1.814                       H
HETATM   90  H           0      -8.019   3.866  -2.358                       H
HETATM   91  H           0      -8.489   5.567  -0.593                       H
END
CONECT    1    2    6   17
CONECT    2    1    3   15
CONECT    3    2    4   10
CONECT    4    3    5    7
CONECT    5    4    6    8
CONECT    6    1    5   21
CONECT    7    4
CONECT    8    5    9   66   70
CONECT    9    8
CONECT   10    3   11   12   81
CONECT   11   10
CONECT   12   10   13   14   65
CONECT   13   12
CONECT   14   12
CONECT   15    2   16
CONECT   16   15
CONECT   17    1   18   19   20
CONECT   18   17
CONECT   19   17
CONECT   20   17
CONECT   21    6   22   23   24
CONECT   22   21
CONECT   23   21
CONECT   24   21   25   26   27
CONECT   25   24
CONECT   26   24
CONECT   27   24   28   29   30
CONECT   28   27
CONECT   29   27
CONECT   30   27   31   32   33
CONECT   31   30
CONECT   32   30
CONECT   33   30   34   35   36
CONECT   34   33
CONECT   35   33
CONECT   36   33   37   38   39
CONECT   37   36
CONECT   38   36
CONECT   39   36   40   41
CONECT   40   39
CONECT   41   39   42   43
CONECT   42   41
CONECT   43   41   44   45   46
CONECT   44   43
CONECT   45   43
CONECT   46   43   47   48   49
CONECT   47   46
CONECT   48   46
CONECT   49   46   50   51   52
CONECT   50   49
CONECT   51   49
CONECT   52   49   53   54   55
CONECT   53   52
CONECT   54   52
CONECT   55   52   56   57   58
CONECT   56   55
CONECT   57   55
CONECT   58   55   59   60   61
CONECT   59   58
CONECT   60   58
CONECT   61   58   62   63   64
CONECT   62   61
CONECT   63   61
CONECT   64   61
CONECT   65   12
CONECT   66   67   68   69    8
CONECT   67   66
CONECT   68   66
CONECT   69   66
CONECT   70   71   72    8
CONECT   71   70   73   74
CONECT   72   70   75   76
CONECT   73   71   77   78
CONECT   74   71
CONECT   75   77   72   79
CONECT   76   72
CONECT   77   73   75   80
CONECT   78   73
CONECT   79   75
CONECT   80   77
CONECT   81   82   83   10
CONECT   82   81   84   85
CONECT   83   81   86   87
CONECT   84   82   88   89
CONECT   85   82
CONECT   86   88   83   90
CONECT   87   83
CONECT   88   84   86   91
CONECT   89   84
CONECT   90   86
CONECT   91   88
